# Supplementary material for: Elevated levels of the methyltransferase SETD2 causes transcription and alternative splicing changes resulting in oncogenic phenotypes
Source: Front Cell Dev Biol. 2022 Aug 10;10:945668. doi: 10.3389/fcell.2022.945668 (PMC9399737; doi:10.3389/fcell.2022.945668)
Supplement: Supplementary file 2 [file DataSheet1.ZIP › Supplementary Data 2.xlsx]

## Sheet: A3SS_ControlvsSETD2FL
Supplementary Data 2. A3SS changes in SETD2 knockout cells expressing SETD2 FL
GeneID	GeneSymbol	chr	start	end	strand	IncLevelDifference	FDR
ENSG00000144134	RABL2A	chr2	113628549	113628713	+	-0.564	0.013723
ENSG00000107443	CCNJ	chr10	96057120	96057247	+	-0.548	0.00334295
ENSG00000241769	LINC00893	chrX	149536173	149536255	-	-0.489	0.0166352
ENSG00000262481	TMEM256-PLSCR3	chr17	7394103	7394734	-	-0.476	0.0367649
ENSG00000196628	TCF4	chr18	55350873	55351003	-	-0.409	0.0367649
ENSG00000141642	ELAC1	chr18	50984095	50984563	+	-0.407	0.0166352
ENSG00000168661	ZNF30	chr19	34933624	34933723	+	-0.306	0.0410072
ENSG00000123240	OPTN	chr10	13110179	13110476	+	0.105	0.0287679
ENSG00000175634	RPS6KB2	chr11	67433125	67433447	+	0.107	0.0367649
ENSG00000186318	BACE1	chr11	117293870	117294008	-	0.146	0.0479325
ENSG00000134574	DDB2	chr11	47234756	47235412	+	0.239	0.00236181
ENSG00000115524	SF3B1	chr2	197418895	197419640	-	0.251	0.0410072
ENSG00000087087	SRRT	chr7	100882457	100883090	+	0.255	0.004739
ENSG00000147454	SLC25A37	chr8	23568258	23568378	+	0.295	0.0287679
ENSG00000124496	TRERF1	chr6	42232680	42232928	-	0.381	0.0367649
ENSG00000161265	U2AF1L4	chr19	35743154	35743208	-	0.463	0.028143
ENSG00000111203	ITFG2	chr12	2830216	2830885	+	0.487	0.0116511
ENSG00000160410	SHKBP1	chr19	40578096	40578212	+	0.617	0.0367649
ENSG00000100284	TOM1	chr22	35322998	35323177	+	0.637	0.0408138
ENSG00000172183	ISG20	chr15	88650234	88652310	+	0.692	0.000169372
ENSG00000126733	DACH2	chrX	86827765	86832602	+	0.71	0.0367649
ENSG00000101298	SNPH	chr20	1295775	1296421	+	0.714	0.0367649
ENSG00000172819	RARG	chr12	53229910	53230074	-	0.72	0.0367649
ENSG00000133027	PEMT	chr17	17507168	17507202	-	0.755	0.0166352
ENSG00000137094	DNAJB5	chr9	34990347	34990611	+	1	2.2226e-05

## Sheet: A5SS_ControlvsSETD2FL
Supplementary Data 2. A5SS changes in SETD2 knockout cells expressing SETD2 FL
GeneID	GeneSymbol	chr	start	end	strand	IncLevelDifference	FDR
ENSG00000137098	SPAG8	chr9	35811756	35812001	-	-0.825	1.39288e-05
ENSG00000198015	MRPL42	chr12	93470485	93470590	+	-0.65	5.97023e-05
ENSG00000187609	EXD3	chr9	137354566	137354773	-	-0.627	0.0496953
ENSG00000090316	MAEA	chr4	1311978	1312238	+	-0.342	0.0269597
ENSG00000214575	CPEB1	chr15	82553451	82553556	-	-0.314	0.0202289
ENSG00000134058	CDK7	chr5	69254601	69254669	+	-0.081	0.00887521
ENSG00000105640	RPL18A	chr19	17861292	17861472	+	0.031	0
ENSG00000148335	NTMT1	chr9	129632649	129632865	+	0.032	0.00887521
ENSG00000178999	AURKB	chr17	8207175	8207367	-	0.044	0.0149104
ENSG00000166986	MARS	chr12	57512007	57512353	+	0.054	0.00887521
ENSG00000161513	FDXR	chr17	74863895	74864347	-	0.066	0.0468447
ENSG00000214078	CPNE1	chr20	35632162	35632385	-	0.088	0.0103847
ENSG00000162910	MRPL55	chr1	228108436	228109021	-	0.112	0.0468447
ENSG00000082213	C5orf22	chr5	31534271	31534417	+	0.132	0.00665748
ENSG00000214087	ARL16	chr17	81682033	81683594	-	0.133	0.0103847
ENSG00000174748	RPL15	chr3	23917147	23917295	+	0.147	0.00887521
ENSG00000147454	SLC25A37	chr8	23566107	23566813	+	0.152	0.0123398
ENSG00000185122	HSF1	chr8	144309771	144311249	+	0.161	0.015925
ENSG00000232956	SNHG15	chr7	44985881	44986097	-	0.278	0.0159478
ENSG00000035115	SH3YL1	chr2	262200	262786	-	0.357	0.0203482
ENSG00000117650	NEK2	chr1	211671168	211671284	-	0.383	0.0103847
ENSG00000127990	SGCE	chr7	94599696	94600857	-	0.429	0.030713
ENSG00000108231	LGI1	chr10	93758759	93759291	+	0.5	0.00665748
ENSG00000053501	USE1	chr19	17216168	17216322	+	0.649	0.00579295

## Sheet: MXE_ControlvsSETD2FL
Supplementary Data 2. MXE changes in SETD2 knockout cells expressing SETD2 FL
GeneID	GeneSymbol	chr	start	end	strand	IncLevelDifference	FDR
ENSG00000187109	NAP1L1	chr12	76056573	76056672	-	-0.808	0.00210484
ENSG00000154175	ABI3BP	chr3	100864001	100864076	-	-0.75	0.00714046
ENSG00000158483	FAM86C1	chr11	71791738	71791819	+	-0.521	0.0404198
ENSG00000154175	ABI3BP	chr3	100864001	100864076	-	-0.5	0.0279615
ENSG00000158483	FAM86C1	chr11	71791735	71791819	+	-0.493	0.0285746
ENSG00000100372	SLC25A17	chr22	40779757	40779894	-	-0.379	0.0285746
ENSG00000154175	ABI3BP	chr3	100862310	100862385	-	-0.343	0.0285746
ENSG00000157890	MEGF11	chr15	65906624	65906670	-	-0.222	0.0433684
ENSG00000164329	TENT2	chr5	79619993	79620083	+	-0.153	0.0404198
ENSG00000105640	RPL18A	chr19	17861292	17861307	+	-0.032	0
ENSG00000105640	RPL18A	chr19	17861424	17861472	+	-0.02	5.98502e-08
ENSG00000076944	STXBP2	chr19	7642765	7642823	+	0.053	0.0431304
ENSG00000214413	BBIP1	chr10	110907679	110907836	-	0.19	0.0404198
ENSG00000032389	EIPR1	chr2	3261714	3261827	-	0.386	0.0404198
ENSG00000185842	DNAH14	chr1	225206967	225207220	+	0.538	0.0285746
ENSG00000270011	ZNF559-ZNF177	chr19	9341101	9341184	+	0.63	0.0404198
ENSG00000270011	ZNF559-ZNF177	chr19	9341101	9341184	+	0.643	0.0448124
ENSG00000129158	SERGEF	chr11	17918694	17918779	-	0.647	0.0323269
ENSG00000154582	ELOC	chr8	73969559	73969673	-	0.71	0.00781341
ENSG00000224897	POT1-AS1	chr7	125080711	125080813	+	0.757	0.00206883
ENSG00000198223	CSF2RA	chrX	1300490	1300626	+	0.81	7.52974e-05
ENSG00000236404	VLDLR-AS1	chr9	2493074	2493180	-	0.842	7.52974e-05

## Sheet: RI_ControlvsSETD2FL
Supplementary Data 2. RI changes in SETD2 knockout cells expressing SETD2 FL
GeneID	GeneSymbol	chr	start	end	strand	IncLevelDifference	FDR
ENSG00000159753	CARMIL2	chr16	67648051	67648314	+	-1	2.54782e-06
ENSG00000125459	MSTO1	chr1	155610240	155610560	+	-1	3.22291e-06
ENSG00000185880	TRIM69	chr15	44756367	44758854	+	-0.969	4.14876e-06
ENSG00000275895	U2AF1L5	chr21	6492130	6496080	-	-0.946	3.06011e-06
ENSG00000226091	LINC00937	chr12	8390269	8390969	-	-0.505	0.0421338
ENSG00000111077	TNS2	chr12	53062619	53063257	+	-0.337	0.03617
ENSG00000185513	L3MBTL1	chr20	43530283	43530889	+	-0.274	0.0421361
ENSG00000169660	HEXD	chr17	82440996	82441266	+	-0.167	0.0386997
ENSG00000183856	IQGAP3	chr1	156525404	156526599	-	-0.048	0.0386997
ENSG00000102226	USP11	chrX	47239350	47239907	+	-0.023	0.0057579
ENSG00000047410	TPR	chr1	186341251	186343473	-	0.01	0.0357879
ENSG00000121073	SLC35B1	chr17	49705123	49706309	-	0.02	0.0386997
ENSG00000197912	SPG7	chr16	89554485	89557747	+	0.023	0.0366071
ENSG00000197081	IGF2R	chr6	160088032	160089253	+	0.025	0.0386997
ENSG00000137713	PPP2R1B	chr11	111742052	111742665	-	0.029	0.0282043
ENSG00000162772	ATF3	chr1	212615021	212615261	+	0.035	0.0193214
ENSG00000141458	NPC1	chr18	23533354	23534559	-	0.043	0.0386997
ENSG00000141562	NARF	chr17	82483715	82484950	+	0.045	0.0446874
ENSG00000101158	NELFCD	chr20	58988913	58989640	+	0.049	0.0299866
ENSG00000119139	TJP2	chr9	69252814	69255187	+	0.052	0.0328479
ENSG00000112655	PTK7	chr6	43142171	43143620	+	0.054	0.0350493
ENSG00000107863	ARHGAP21	chr10	24595887	24596882	-	0.059	0.0386997
ENSG00000138074	SLC5A6	chr2	27202812	27203345	-	0.069	0.0185223
ENSG00000105640	RPL18A	chr19	17861292	17861472	+	0.073	1.91245e-09
ENSG00000075711	DLG1	chr3	197065275	197065809	-	0.081	0.0132383
ENSG00000131652	THOC6	chr16	3025923	3026288	+	0.093	0.0247249
ENSG00000182087	TMEM259	chr19	1012065	1012573	-	0.094	0.0421338
ENSG00000155363	MOV10	chr1	112698286	112698789	+	0.097	0.0427934
ENSG00000112739	PRPF4B	chr6	4061654	4062299	+	0.113	0.0421338
ENSG00000197912	SPG7	chr16	89554485	89557747	+	0.13	0.0366071
ENSG00000134884	ARGLU1	chr13	106557047	106559657	-	0.137	0.0328479
ENSG00000162231	NXF1	chr11	62798538	62800486	-	0.138	0.0149691
ENSG00000131876	SNRPA1	chr15	101285725	101287010	-	0.144	0.0421338
ENSG00000147454	SLC25A37	chr8	23566107	23568378	+	0.146	0.00681265
ENSG00000164548	TRA2A	chr7	23521706	23522432	-	0.155	0.0386997
ENSG00000185163	DDX51	chr12	132140830	132141420	-	0.189	0.0427934
ENSG00000166333	ILK	chr11	6608883	6609408	+	0.191	0.00633548
ENSG00000214078	CPNE1	chr20	35630438	35631034	-	0.201	0.0234921
ENSG00000115524	SF3B1	chr2	197418795	197420542	-	0.21	0.0386997
ENSG00000149091	DGKZ	chr11	46378456	46379111	+	0.22	0.0368867
ENSG00000166816	LDHD	chr16	75114826	75115339	-	0.255	0.0386997
ENSG00000139372	TDG	chr12	103982798	103983389	+	0.263	0.0344947
ENSG00000144395	CCDC150	chr2	196729192	196729861	+	0.28	0.00351912
ENSG00000089195	TRMT6	chr20	5941052	5942036	-	0.288	0.0344947
ENSG00000183258	DDX41	chr5	177516287	177516835	-	0.294	0.0386997
ENSG00000117308	GALE	chr1	23798116	23798730	-	0.315	0.0386997
ENSG00000162069	BICDL2	chr16	3029544	3030595	-	0.316	0.0427934
ENSG00000090061	CCNK	chr14	99500765	99502376	+	0.341	0.00271316
ENSG00000156650	KAT6B	chr10	74975398	74977437	+	0.363	0.0427934
ENSG00000141503	MINK1	chr17	4889646	4890735	+	0.386	0.0427934
ENSG00000083290	ULK2	chr17	19770829	19776407	-	0.467	0.0427934
ENSG00000100888	CHD8	chr14	21394911	21395892	-	0.476	0.000278765
ENSG00000198753	PLXNB3	chrX	153777527	153778095	+	0.5	0.0232397
ENSG00000198590	C3orf35	chr3	37417018	37418101	+	0.5	0.0247249
ENSG00000185522	LMNTD2	chr11	555304	555930	-	0.536	0.00043291
ENSG00000168824	NSG1	chr4	4385856	4387173	+	0.592	2.03946e-05
ENSG00000138738	PRDM5	chr4	120816452	120816924	-	0.622	0.00180416
ENSG00000237037	NDUFA6-DT	chr22	42136198	42136714	+	0.632	0.0421338
ENSG00000282458	WASH5P	chr19	65821	66499	-	0.633	0.0421338
ENSG00000012171	SEMA3B	chr3	50273534	50273828	+	0.686	0.00280695
ENSG00000124466	LYPD3	chr19	43463125	43463769	-	0.696	4.31255e-05
ENSG00000197653	DNAH10	chr12	123929663	123930573	+	0.927	3.06011e-06

## Sheet: SE_ControlvsSETD2FL
Supplementary Data 2. SE changes in SETD2 knockout cells expressing SETD2 FL
GeneID	GeneSymbol	chr	start	end	strand	IncLevelDifference	FDR
ENSG00000151023	ENKUR	chr10	24995645	24995869	-	-1	1.01364e-05
ENSG00000226383	LINC01876	chr2	156205381	156205438	-	-1	1.43626e-05
ENSG00000133606	MKRN1	chr7	140473774	140473827	-	-1	2.64852e-05
ENSG00000249306	LINC01411	chr5	174517758	174517905	+	-1	3.17863e-05
ENSG00000161040	FBXL13	chr7	103028599	103028748	-	-1	3.17863e-05
ENSG00000073849	ST6GAL1	chr3	186942347	186942427	+	-1	4.98075e-05
ENSG00000179406	LINC00174	chr7	66455658	66455853	-	-0.891	0.00274079
ENSG00000248664	AC010273.1	chr5	69128033	69128108	-	-0.875	0.000510957
ENSG00000166435	XRRA1	chr11	74859157	74859283	-	-0.864	0.0277565
ENSG00000074201	CLNS1A	chr11	77612297	77612370	-	-0.859	1.16405e-05
ENSG00000204681	GABBR1	chr6	29629086	29629107	-	-0.851	4.31152e-05
ENSG00000196704	AMZ2	chr17	68249010	68249096	+	-0.841	4.98075e-05
ENSG00000178773	CPNE7	chr16	89583443	89583528	+	-0.841	0.0439818
ENSG00000231312	MAP4K3-DT	chr2	39557981	39558046	+	-0.826	0.00168969
ENSG00000128000	ZNF780B	chr19	40055415	40055576	-	-0.811	0.000503716
ENSG00000154175	ABI3BP	chr3	100864832	100864907	-	-0.8	0.000438876
ENSG00000217801	AL390719.1	chr1	1061019	1061117	+	-0.798	0.000550152
ENSG00000273025	AC009690.3	chr15	72315844	72315927	-	-0.793	0.00810847
ENSG00000100614	PPM1A	chr14	60277312	60277365	+	-0.77	0.0032464
ENSG00000142082	SIRT3	chr11	233910	234004	-	-0.765	0.0120886
ENSG00000213468	FIRRE	chrX	131709497	131709556	-	-0.759	0.00124964
ENSG00000225210	DUXAP9	chr14	19068076	19068214	+	-0.757	0.0245477
ENSG00000244968	LIFR-AS1	chr5	38646631	38646714	+	-0.743	0.0113124
ENSG00000149591	TAGLN	chr11	117199632	117199829	+	-0.73	0.000454625
ENSG00000143147	GPR161	chr1	168133875	168133921	-	-0.723	1.4313e-05
ENSG00000139354	GAS2L3	chr12	100578586	100578800	+	-0.718	0.0234087
ENSG00000174165	ZDHHC24	chr11	66529311	66529488	-	-0.714	0.0166053
ENSG00000154059	IMPACT	chr18	24451360	24451425	+	-0.706	0.00183995
ENSG00000251503	CENPS-CORT	chr1	10434656	10434690	+	-0.704	0.0317013
ENSG00000197467	COL13A1	chr10	69875127	69875163	+	-0.702	0.00600234
ENSG00000188092	GPR89B	chr1	147968894	147968963	+	-0.7	0.004518
ENSG00000250802	ZBED3-AS1	chr5	77146116	77147162	+	-0.7	0.0102262
ENSG00000186976	EFCAB6	chr22	43772891	43773103	-	-0.698	0.0366805
ENSG00000128487	SPECC1	chr17	20017986	20018102	+	-0.694	0.00557187
ENSG00000182718	ANXA2	chr15	60396372	60396427	-	-0.688	0.00053524
ENSG00000184465	WDR27	chr6	169667135	169667187	-	-0.688	0.0330836
ENSG00000111837	MAK	chr6	10770110	10770230	-	-0.68	0.000121024
ENSG00000237187	NR2F1-AS1	chr5	93544794	93544915	-	-0.675	2.60165e-05
ENSG00000132330	SCLY	chr2	238073782	238073847	+	-0.668	0.000186558
ENSG00000182093	WRB	chr21	39426798	39426852	+	-0.663	0.0133308
ENSG00000118307	CASC1	chr12	25144364	25144677	-	-0.661	0.00124964
ENSG00000106868	SUSD1	chr9	112052154	112052349	-	-0.654	0.00795022
ENSG00000090372	STRN4	chr19	46739309	46739386	-	-0.637	8.29498e-05
ENSG00000163939	PBRM1	chr3	52684855	52684914	-	-0.634	0.0120324
ENSG00000184117	NIPSNAP1	chr22	29570161	29570207	-	-0.633	0.010291
ENSG00000237357	BX088651.4	chr9	42568784	42568914	-	-0.628	0.0147928
ENSG00000161395	PGAP3	chr17	39676613	39676755	-	-0.617	0.0136402
ENSG00000151338	MIPOL1	chr14	37227725	37227838	+	-0.606	0.0144496
ENSG00000183137	CEP57L1	chr6	109100191	109100286	+	-0.604	0.0156275
ENSG00000082397	EPB41L3	chr18	5398020	5398143	-	-0.604	0.0346951
ENSG00000175354	PTPN2	chr18	12821335	12821425	-	-0.602	0.00306013
ENSG00000224729	PCOLCE-AS1	chr7	100600039	100600189	-	-0.597	0.0173683
ENSG00000186230	ZNF749	chr19	57441884	57442011	+	-0.582	0.0142454
ENSG00000075651	PLD1	chr3	171789645	171789701	-	-0.579	0.00168969
ENSG00000229956	ZRANB2-AS2	chr1	71223056	71223114	+	-0.569	0.016776
ENSG00000130165	ELOF1	chr19	11555173	11555253	-	-0.566	0.00994226
ENSG00000105136	ZNF419	chr19	57492112	57492211	+	-0.55	0.0173683
ENSG00000131374	TBC1D5	chr3	17622647	17622765	-	-0.547	0.0252828
ENSG00000241769	LINC00893	chrX	149537632	149537742	-	-0.537	0.00591951
ENSG00000188092	GPR89B	chr1	147968874	147968963	+	-0.535	0.0300728
ENSG00000143147	GPR161	chr1	168114455	168114549	-	-0.531	0.00379804
ENSG00000114670	NEK11	chr3	131273477	131273574	+	-0.53	0.0242866
ENSG00000148950	IMMP1L	chr11	31473723	31473786	-	-0.515	0.0177437
ENSG00000258815	AC131532.1	chr12	85318957	85318979	+	-0.505	0.0126993
ENSG00000267009	AC007780.1	chr17	68413910	68414182	+	-0.5	0.0261156
ENSG00000077157	PPP1R12B	chr1	202443086	202443127	+	-0.5	0.0470242
ENSG00000145725	PPIP5K2	chr5	103135992	103136114	+	-0.488	0.0127258
ENSG00000063127	SLC6A16	chr19	49309300	49309411	-	-0.481	0.00810938
ENSG00000158163	DZIP1L	chr3	138112363	138112500	-	-0.473	0.00994226
ENSG00000255036	STRA6LP	chr9	97291370	97291487	+	-0.469	0.0160953
ENSG00000154710	RABGEF1	chr7	66739995	66740792	+	-0.464	0.00133964
ENSG00000238105	GOLGA2P5	chr12	100167053	100167141	-	-0.464	0.0354411
ENSG00000123200	ZC3H13	chr13	46051931	46051989	-	-0.463	0.0141226
ENSG00000168769	TET2	chr4	105190359	105190505	+	-0.462	0.0378526
ENSG00000123106	CCDC91	chr12	28226139	28226199	+	-0.46	0.00700176
ENSG00000285533	AP001362.2	chr11	65663426	65663683	+	-0.457	0.0167274
ENSG00000250241	AC105383.1	chr4	133145603	133145745	-	-0.44	0.0467162
ENSG00000125257	ABCC4	chr13	95269309	95269422	-	-0.438	0.0242703
ENSG00000112290	WASF1	chr6	110177146	110177186	-	-0.43	0.00591951
ENSG00000100889	PCK2	chr14	24094765	24094845	+	-0.418	0.0278903
ENSG00000155970	MICU3	chr8	17069687	17069719	+	-0.412	0.0319107
ENSG00000102606	ARHGEF7	chr13	111205288	111205373	+	-0.394	0.0356283
ENSG00000173698	ADGRG2	chrX	18994895	18995048	-	-0.336	0.00965008
ENSG00000135083	CCNJL	chr5	160276268	160276412	-	-0.331	0.0301312
ENSG00000285533	AP001362.2	chr11	65665420	65665543	+	-0.327	0.0212232
ENSG00000163138	PACRGL	chr4	20701757	20701884	+	-0.291	0.0479498
ENSG00000123106	CCDC91	chr12	28255580	28255662	+	-0.286	0.0471051
ENSG00000198453	ZNF568	chr19	36931552	36931645	+	-0.284	0.0247714
ENSG00000127720	METTL25	chr12	82386802	82386967	+	-0.28	0.0369818
ENSG00000169946	ZFPM2	chr8	105419143	105419302	+	-0.278	0.0365779
ENSG00000059377	TBXAS1	chr7	139782487	139782564	+	-0.25	0.0102262
ENSG00000108433	GOSR2	chr17	46963696	46965039	+	-0.236	0.0235982
ENSG00000105556	MIER2	chr19	336082	336173	-	-0.223	0.0302394
ENSG00000108433	GOSR2	chr17	46964343	46965039	+	-0.218	0.0242703
ENSG00000153066	TXNDC11	chr16	11730644	11730774	-	-0.217	0.0106158
ENSG00000119778	ATAD2B	chr2	23827797	23827860	-	-0.21	0.0242703
ENSG00000153066	TXNDC11	chr16	11733981	11734079	-	-0.202	0.00466527
ENSG00000184465	WDR27	chr6	169636370	169636504	-	-0.195	0.0481926
ENSG00000196204	RNF216P1	chr7	4989033	4989177	+	-0.184	0.0097483
ENSG00000160323	ADAMTS13	chr9	133438245	133438366	+	-0.184	0.0322912
ENSG00000154582	ELOC	chr8	73969559	73969673	-	-0.172	0.0378526
ENSG00000170417	TMEM182	chr2	102758388	102758473	+	-0.169	0.0264924
ENSG00000113163	COL4A3BP	chr5	75399309	75399387	-	-0.16	0.0242866
ENSG00000106829	TLE4	chr9	79649819	79649858	+	-0.16	0.0308402
ENSG00000100206	DMC1	chr22	38555356	38555409	-	-0.157	0.0288428
ENSG00000116095	PLEKHA3	chr2	178488967	178489014	+	-0.145	0.016776
ENSG00000083093	PALB2	chr16	23638458	23638592	-	-0.143	0.00702773
ENSG00000166002	SMCO4	chr11	93499275	93499348	-	-0.141	0.0127258
ENSG00000125247	TMTC4	chr13	100656380	100656468	-	-0.133	0.0161765
ENSG00000116141	MARK1	chr1	220599797	220599863	+	-0.13	0.0435939
ENSG00000024526	DEPDC1	chr1	68482640	68482897	-	-0.129	0.028488
ENSG00000173875	ZNF791	chr19	12612225	12612316	+	-0.128	0.0291395
ENSG00000188690	UROS	chr10	125794021	125794388	-	-0.127	0.0109756
ENSG00000110075	PPP6R3	chr11	68551120	68551186	+	-0.109	0.0485346
ENSG00000159023	EPB41	chr1	29060421	29060484	+	-0.106	0.015058
ENSG00000137073	UBAP2	chr9	34011626	34011664	-	-0.106	0.0369278
ENSG00000196204	RNF216P1	chr7	4989062	4989177	+	-0.103	0.0378526
ENSG00000204954	C12orf73	chr12	103954874	103954968	-	-0.101	0.0349823
ENSG00000111725	PRKAB1	chr12	119671494	119671668	+	-0.1	0.00515857
ENSG00000064763	FAR2	chr12	29332844	29332908	+	-0.096	0.0061964
ENSG00000198894	CIPC	chr14	77099883	77099961	+	-0.089	0.0388102
ENSG00000101407	TTI1	chr20	38019004	38019144	-	-0.084	0.013059
ENSG00000089053	ANAPC5	chr12	121331226	121331428	-	-0.077	0.0368829
ENSG00000131375	CAPN7	chr3	15232110	15232158	+	-0.073	0.0166053
ENSG00000197961	ZNF121	chr19	9567647	9567705	-	-0.064	0.0176816
ENSG00000152240	HAUS1	chr18	46122466	46122590	+	-0.063	0.0450908
ENSG00000120725	SIL1	chr5	139196440	139196528	-	-0.06	0.0255385
ENSG00000204152	TIMM23B	chr10	49970041	49970458	+	-0.053	0.0043111
ENSG00000182108	DEXI	chr16	10933843	10934004	-	-0.053	0.00557187
ENSG00000146909	NOM1	chr7	156958605	156958856	+	-0.048	0.0495969
ENSG00000128989	ARPP19	chr15	52564189	52564246	-	-0.046	0.0143251
ENSG00000156976	EIF4A2	chr3	186788309	186788416	+	-0.046	0.0260607
ENSG00000175866	BAIAP2	chr17	81036862	81036961	+	-0.041	0.0274292
ENSG00000157193	LRP8	chr1	53258008	53258074	-	-0.04	0.0365801
ENSG00000167522	ANKRD11	chr16	89313316	89313589	-	-0.039	0.0485857
ENSG00000104714	ERICH1	chr8	690897	691096	-	-0.037	0.0218388
ENSG00000089053	ANAPC5	chr12	121331346	121331428	-	-0.031	0.0362842
ENSG00000153774	CFDP1	chr16	75391379	75391508	-	-0.029	4.98075e-05
ENSG00000117419	ERI3	chr1	44241914	44242080	-	-0.014	0.0498718
ENSG00000092199	HNRNPC	chr14	21263666	21263829	-	-0.013	0.0322746
ENSG00000104904	OAZ1	chr19	2271384	2271530	+	0.011	0.00755168
ENSG00000175063	UBE2C	chr20	45815442	45815745	+	0.021	0.0336469
ENSG00000205323	SARNP	chr12	55800853	55800900	-	0.021	0.0484113
ENSG00000129083	COPB1	chr11	14494531	14494727	-	0.022	0.0467162
ENSG00000100353	EIF3D	chr22	36517300	36517493	-	0.023	0.00519023
ENSG00000136827	TOR1A	chr9	129818177	129818297	-	0.025	0.0336469
ENSG00000110321	EIF4G2	chr11	10806819	10806885	-	0.026	0.0262947
ENSG00000214078	CPNE1	chr20	35632162	35632234	-	0.033	0.0097483
ENSG00000105640	RPL18A	chr19	17861424	17861472	+	0.034	0
ENSG00000178999	AURKB	chr17	8206749	8206888	-	0.035	0.0242703
ENSG00000186298	PPP1CC	chr12	110722134	110722269	-	0.036	0.0141226
ENSG00000169045	HNRNPH1	chr5	179618144	179618323	-	0.038	0.0425063
ENSG00000178999	AURKB	chr17	8206749	8206934	-	0.039	0.0235982
ENSG00000136261	BZW2	chr7	16685923	16686040	+	0.039	0.0485857
ENSG00000179262	RAD23A	chr19	12948513	12948552	+	0.04	0.0102262
ENSG00000214078	CPNE1	chr20	35630740	35630795	-	0.04	0.0317013
ENSG00000244038	DDOST	chr1	20652850	20652971	-	0.043	0.0255385
ENSG00000120699	EXOSC8	chr13	37002272	37002309	+	0.044	0.0388102
ENSG00000161513	FDXR	chr17	74866445	74866568	-	0.048	0.0467765
ENSG00000166986	MARS	chr12	57512302	57512353	+	0.049	0.010291
ENSG00000185418	TARSL2	chr15	101655866	101656020	-	0.049	0.047901
ENSG00000232956	SNHG15	chr7	44984356	44984426	-	0.05	0.00557187
ENSG00000197912	SPG7	chr16	89548426	89549713	+	0.051	0.00468913
ENSG00000175634	RPS6KB2	chr11	67433125	67433216	+	0.051	0.0218388
ENSG00000134574	DDB2	chr11	47232813	47232959	+	0.053	0.026009
ENSG00000164896	FASTK	chr7	151076912	151077236	-	0.055	0.0329711
ENSG00000087087	SRRT	chr7	100888277	100888383	+	0.056	0.0242703
ENSG00000267426	AC087289.4	chr17	75900981	75901027	-	0.057	0.0165532
ENSG00000164896	FASTK	chr7	151077100	151077236	-	0.059	0.0362842
ENSG00000124596	OARD1	chr6	41068840	41068953	-	0.061	0.028883
ENSG00000181704	YIPF6	chrX	68511848	68511977	+	0.063	0.0163697
ENSG00000086758	HUWE1	chrX	53543840	53543968	-	0.063	0.0326295
ENSG00000104859	CLASRP	chr19	45068419	45068480	+	0.064	0.026009
ENSG00000087087	SRRT	chr7	100881658	100881805	+	0.066	0.0141226
ENSG00000133316	WDR74	chr11	62833617	62833674	-	0.067	0.0020995
ENSG00000214078	CPNE1	chr20	35632162	35632248	-	0.072	0.0109756
ENSG00000180098	TRNAU1AP	chr1	28574588	28574718	+	0.073	0.0253193
ENSG00000164896	FASTK	chr7	151076912	151077027	-	0.073	0.0277565
ENSG00000112118	MCM3	chr6	52265234	52265385	-	0.075	0.0362842
ENSG00000113810	SMC4	chr3	160412325	160412849	+	0.08	0.0102262
ENSG00000161513	FDXR	chr17	74866445	74866544	-	0.086	0.0147928
ENSG00000174799	CEP135	chr4	56019352	56019555	+	0.086	0.0332536
ENSG00000111752	PHC1	chr12	8936855	8936964	+	0.087	0.029944
ENSG00000214087	ARL16	chr17	81682033	81683126	-	0.087	0.0330836
ENSG00000214087	ARL16	chr17	81682033	81682675	-	0.088	0.0350116
ENSG00000101782	RIOK3	chr18	23467398	23467526	+	0.091	0.0206701
ENSG00000149658	YTHDF1	chr20	63202286	63203807	-	0.094	0.0253193
ENSG00000086758	HUWE1	chrX	53543885	53543968	-	0.105	0.0190976
ENSG00000242612	DECR2	chr16	405512	405665	+	0.112	0.0168498
ENSG00000162910	MRPL55	chr1	228108436	228109021	-	0.113	0.0487491
ENSG00000132004	FBXW9	chr19	12694798	12694938	-	0.116	0.0175649
ENSG00000213699	SLC35F6	chr2	26775043	26775215	+	0.118	0.0368829
ENSG00000125485	DDX31	chr9	132618329	132618441	-	0.122	0.0492317
ENSG00000088367	EPB41L1	chr20	36218875	36218962	+	0.123	0.0424885
ENSG00000154001	PPP2R5E	chr14	63453688	63453885	-	0.131	0.0173683
ENSG00000009413	REV3L	chr6	111311068	111311259	-	0.135	0.0359126
ENSG00000087077	TRIP6	chr7	100867910	100867988	+	0.137	0.0327657
ENSG00000165689	ENTR1	chr9	136410089	136410239	-	0.138	0.0435939
ENSG00000104859	CLASRP	chr19	45068014	45068054	+	0.141	0.0120324
ENSG00000104859	CLASRP	chr19	45068014	45068058	+	0.143	0.00969449
ENSG00000116191	RALGPS2	chr1	178906775	178906867	+	0.145	0.00747317
ENSG00000119688	ABCD4	chr14	74293153	74293248	-	0.145	0.016776
ENSG00000134574	DDB2	chr11	47234756	47234934	+	0.146	0.00402385
ENSG00000132950	ZMYM5	chr13	19837655	19837821	-	0.153	0.0429934
ENSG00000140511	HAPLN3	chr15	88879417	88880610	-	0.16	0.0278903
ENSG00000124193	SRSF6	chr20	43459152	43459420	+	0.164	0.0121777
ENSG00000152359	POC5	chr5	75707736	75707875	-	0.165	0.0148455
ENSG00000138286	FAM149B1	chr10	73235192	73235318	+	0.165	0.0302394
ENSG00000007392	LUC7L	chr16	208600	208664	-	0.166	0.0236824
ENSG00000225177	AL590617.2	chr6	138694392	138694547	+	0.166	0.0346776
ENSG00000087206	UIMC1	chr5	176968554	176969291	-	0.167	0.000886895
ENSG00000145431	PDGFC	chr4	156767772	156767876	-	0.17	0.0141226
ENSG00000161513	FDXR	chr17	74864479	74864564	-	0.171	1.592e-06
ENSG00000119688	ABCD4	chr14	74296332	74296449	-	0.173	0.00918773
ENSG00000136425	CIB2	chr15	78111164	78111276	-	0.175	0.0134556
ENSG00000136802	LRRC8A	chr9	128886014	128886121	+	0.179	0.0350116
ENSG00000172828	CES3	chr16	66963065	66963084	+	0.183	0.0223304
ENSG00000198715	GLMP	chr1	156294675	156294758	-	0.185	0.0102262
ENSG00000215041	NEURL4	chr17	7327164	7327230	-	0.187	0.015058
ENSG00000160796	NBEAL2	chr3	46998066	46998226	+	0.194	0.026009
ENSG00000132256	TRIM5	chr11	5665168	5665395	-	0.194	0.048037
ENSG00000110274	CEP164	chr11	117408525	117408755	+	0.2	0.0106183
ENSG00000241472	PTPRG-AS1	chr3	62317105	62317192	-	0.2	0.0401894
ENSG00000087206	UIMC1	chr5	176969052	176969291	-	0.205	0.000915419
ENSG00000159263	SIM2	chr21	36741716	36741864	+	0.206	0.0102262
ENSG00000129038	LOXL1	chr15	73946416	73946554	+	0.209	0.0393291
ENSG00000181555	SETD2	chr3	47080800	47081083	-	0.219	0
ENSG00000130826	DKC1	chrX	154768301	154768312	+	0.22	0.00238139
ENSG00000167619	TMEM145	chr19	42314420	42314528	+	0.222	0.0369278
ENSG00000181555	SETD2	chr3	47080915	47081083	-	0.226	0
ENSG00000075826	SEC31B	chr10	100497134	100497280	-	0.227	0.0242703
ENSG00000115970	THADA	chr2	43430212	43430302	-	0.23	0.0371254
ENSG00000119688	ABCD4	chr14	74299547	74299675	-	0.24	0.0097483
ENSG00000215386	MIR99AHG	chr21	16537378	16537439	+	0.245	0.0250142
ENSG00000103148	NPRL3	chr16	117300	117375	-	0.246	0.0306707
ENSG00000138613	APH1B	chr15	63287423	63287546	+	0.257	0.0141226
ENSG00000001629	ANKIB1	chr7	92392240	92392292	+	0.262	0.00654869
ENSG00000158636	EMSY	chr11	76459932	76460085	+	0.264	0.040532
ENSG00000267757	EML2-AS1	chr19	45641878	45642072	+	0.271	0.00591951
ENSG00000179988	PSTK	chr10	122982732	122983024	+	0.273	0.00274079
ENSG00000135519	KCNH3	chr12	49540898	49541132	+	0.274	0.0253193
ENSG00000110318	CEP126	chr11	101961740	101963880	+	0.282	0.0486375
ENSG00000130818	ZNF426	chr19	9535187	9535279	-	0.29	0.0141226
ENSG00000162643	WDR63	chr1	85090115	85090232	+	0.291	0.0290373
ENSG00000131080	EDA2R	chrX	66605047	66605226	-	0.294	0.00661912
ENSG00000066933	MYO9A	chr15	71951701	71951896	-	0.314	0.0253193
ENSG00000241852	C8orf58	chr8	22602560	22602643	+	0.314	0.0266981
ENSG00000163374	YY1AP1	chr1	155679927	155680008	-	0.32	0.0340245
ENSG00000262879	AC068152.1	chr17	47033277	47033381	-	0.324	0.0266981
ENSG00000141314	RHBDL3	chr17	32284658	32284817	+	0.327	0.00700176
ENSG00000182809	CRIP2	chr14	105478265	105478360	+	0.329	0.000310945
ENSG00000136425	CIB2	chr15	78123704	78123739	-	0.344	0.049211
ENSG00000131080	EDA2R	chrX	66604420	66604506	-	0.345	0.00994226
ENSG00000089847	ANKRD24	chr19	4199874	4200005	+	0.35	0.019815
ENSG00000285043	AC093512.2	chr16	30054783	30054927	+	0.365	0.00904165
ENSG00000187775	DNAH17	chr17	78552696	78552805	-	0.371	0.010291
ENSG00000141127	PRPSAP2	chr17	18859339	18859475	+	0.372	0.000724015
ENSG00000187860	CCDC157	chr22	30375478	30375663	+	0.373	0.0173683
ENSG00000088367	EPB41L1	chr20	36214359	36214440	+	0.375	0.00519023
ENSG00000137274	BPHL	chr6	3138040	3138179	+	0.375	0.0176076
ENSG00000285043	AC093512.2	chr16	30055171	30055327	+	0.391	0.0102262
ENSG00000126091	ST3GAL3	chr1	43858134	43858308	+	0.397	0.0188889
ENSG00000267002	AC060780.1	chr17	43167733	43167849	-	0.397	0.0242703
ENSG00000116353	MECR	chr1	29220837	29220921	-	0.4	0.004518
ENSG00000134574	DDB2	chr11	47234572	47234672	+	0.404	0.000206403
ENSG00000214193	SH3D21	chr1	36308108	36308209	+	0.405	0.0113124
ENSG00000217128	FNIP1	chr5	131710577	131710661	-	0.405	0.0338321
ENSG00000198242	RPL23A	chr17	28720413	28720430	+	0.416	0.017377
ENSG00000119688	ABCD4	chr14	74295147	74295198	-	0.423	0.00149304
ENSG00000187860	CCDC157	chr22	30375485	30375663	+	0.435	0.00654869
ENSG00000211683	AP000346.1	chr22	23635935	23636083	-	0.437	0.048037
ENSG00000088367	EPB41L1	chr20	36214356	36214440	+	0.441	0.00220602
ENSG00000151687	ANKAR	chr2	189705022	189705224	+	0.441	0.0107576
ENSG00000181433	SAGE1	chrX	135904476	135904569	+	0.447	0.00366597
ENSG00000119397	CNTRL	chr9	121080305	121080478	+	0.45	0.00275997
ENSG00000079435	LIPE	chr19	42406160	42406388	-	0.456	0.0059799
ENSG00000012779	ALOX5	chr10	45444115	45444286	+	0.459	0.0348158
ENSG00000241769	LINC00893	chrX	149536173	149536255	-	0.464	0.00591951
ENSG00000267699	AC091551.1	chr18	50984486	50984563	+	0.464	0.0120886
ENSG00000166664	CHRFAM7A	chr15	30383318	30383382	-	0.468	0.0061964
ENSG00000103148	NPRL3	chr16	124936	125073	-	0.473	0.00149339
ENSG00000120549	KIAA1217	chr10	24542882	24544481	+	0.487	0.0218388
ENSG00000240498	CDKN2B-AS1	chr9	22063943	22064018	+	0.5	0.0194122
ENSG00000235493	LINC01967	chr3	27930834	27930955	-	0.5	0.0286061
ENSG00000099326	MZF1	chr19	58572549	58572719	-	0.509	0.0266981
ENSG00000013619	MAMLD1	chrX	150445453	150445612	+	0.509	0.0343138
ENSG00000121101	TEX14	chr17	58602399	58602590	-	0.516	0.00430068
ENSG00000106290	TAF6	chr7	100116513	100116612	-	0.52	0.039002
ENSG00000137106	GRHPR	chr9	37425921	37425994	+	0.53	0.000620853
ENSG00000118564	FBXL5	chr4	15656228	15656342	-	0.536	0.0487491
ENSG00000157036	EXOG	chr3	38499680	38499747	+	0.551	0.00238139
ENSG00000251381	LINC00958	chr11	12988401	12988466	-	0.553	0.0013367
ENSG00000167733	HSD11B1L	chr19	5686415	5686527	+	0.556	0.00492102
ENSG00000142303	ADAMTS10	chr19	8608133	8608248	-	0.559	0.0147928
ENSG00000171604	CXXC5	chr5	139679846	139679940	+	0.561	0.016352
ENSG00000186918	ZNF395	chr8	28375261	28375382	-	0.566	0.0435939
ENSG00000126456	IRF3	chr19	49664586	49664673	-	0.569	0.016352
ENSG00000236778	INTS6-AS1	chr13	51462265	51462419	+	0.569	0.019625
ENSG00000153707	PTPRD	chr9	8497241	8497268	-	0.576	0.0134556
ENSG00000135549	PKIB	chr6	122585492	122585553	+	0.583	0.0255385
ENSG00000243970	PPIEL	chr1	39548682	39548746	-	0.584	0.044203
ENSG00000158560	DYNC1I1	chr7	95828056	95828116	+	0.585	0.0341783
ENSG00000132823	OSER1	chr20	44207284	44207319	-	0.586	0.0121846
ENSG00000234350	AC007405.1	chr2	170740631	170741287	-	0.59	6.64219e-05
ENSG00000135549	PKIB	chr6	122482146	122482266	+	0.593	0.010409
ENSG00000162910	MRPL55	chr1	228108954	228109016	-	0.593	0.0164711
ENSG00000170946	DNAJC24	chr11	31407455	31407543	+	0.596	0.0480617
ENSG00000110768	GTF2H1	chr11	18325946	18326153	+	0.607	0.0484113
ENSG00000139354	GAS2L3	chr12	100591735	100591856	+	0.613	0.00238139
ENSG00000140299	BNIP2	chr15	59668102	59668138	-	0.613	0.0326295
ENSG00000178773	CPNE7	chr16	89578856	89578996	+	0.613	0.0402767
ENSG00000153406	NMRAL1	chr16	4466526	4466685	-	0.623	0.00490663
ENSG00000213904	LIPE-AS1	chr19	42510896	42510974	+	0.629	0.00800141
ENSG00000082213	C5orf22	chr5	31534958	31535051	+	0.631	0.00509438
ENSG00000226051	ZNF503-AS1	chr10	75358938	75359049	+	0.633	0.00702773
ENSG00000244754	N4BP2L2	chr13	32446358	32446480	-	0.634	0.00912895
ENSG00000129317	PUS7L	chr12	43755216	43755261	-	0.635	0.000788682
ENSG00000116353	MECR	chr1	29220716	29220921	-	0.637	7.8555e-05
ENSG00000048028	USP28	chr11	113808022	113808136	-	0.637	0.000114178
ENSG00000259349	AC011921.1	chr17	60548407	60548695	+	0.64	0.0372244
ENSG00000174939	ASPHD1	chr16	29906078	29906127	+	0.642	0.00918773
ENSG00000165084	C8orf34	chr8	68776398	68776449	+	0.646	0.0110885
ENSG00000168676	KCTD19	chr16	67305373	67305611	-	0.65	0.0242703
ENSG00000181016	LSMEM1	chr7	112486351	112486439	+	0.659	0.000541079
ENSG00000277147	LINC00869	chr1	149661301	149661419	+	0.661	0.00557187
ENSG00000231721	LINC-PINT	chr7	130959868	130959970	-	0.685	0.000114178
ENSG00000183137	CEP57L1	chr6	109129303	109129492	+	0.685	0.012247
ENSG00000121101	TEX14	chr17	58569191	58569260	-	0.689	0.000924616
ENSG00000163681	SLMAP	chr3	57871635	57871698	+	0.691	0.00591951
ENSG00000256294	ZNF225	chr19	44114048	44114213	+	0.691	0.0450908
ENSG00000100427	MLC1	chr22	50064033	50064198	-	0.691	0.0450908
ENSG00000099917	MED15	chr22	20500740	20500836	+	0.695	0.048693
ENSG00000113758	DBN1	chr5	177472118	177472397	-	0.702	0.00386399
ENSG00000152380	FAM151B	chr5	80499884	80499985	+	0.708	0.00208701
ENSG00000126091	ST3GAL3	chr1	43879026	43879231	+	0.714	5.05081e-05
ENSG00000164077	MON1A	chr3	49915872	49915990	-	0.719	0.0144164
ENSG00000105127	AKAP8	chr19	15374602	15374635	-	0.721	8.29498e-05
ENSG00000197467	COL13A1	chr10	69932559	69932604	+	0.722	0.0350116
ENSG00000164749	HNF4G	chr8	75485784	75485816	+	0.739	0.00274079
ENSG00000204604	ZNF468	chr19	52853871	52854126	-	0.751	0.0013367
ENSG00000136574	GATA4	chr8	11705913	11706033	+	0.76	1.16405e-05
ENSG00000245680	ZNF585B	chr19	37199399	37199497	-	0.76	0.000208828
ENSG00000144199	FAHD2B	chr2	97086138	97086198	-	0.76	0.026009
ENSG00000139187	KLRG1	chr12	8990211	8990345	+	0.761	0.00702773
ENSG00000226690	AC013470.2	chr7	12530386	12530502	+	0.77	0.0160953
ENSG00000110002	VWA5A	chr11	124116565	124116680	+	0.776	0.00124964
ENSG00000088986	DYNLL1	chr12	120493802	120493925	+	0.784	0.00747991
ENSG00000204604	ZNF468	chr19	52853871	52854107	-	0.806	0.000915419
ENSG00000150627	WDR17	chr4	176068219	176068386	+	0.808	1.01166e-06
ENSG00000153898	MCOLN2	chr1	84947032	84947079	-	0.809	0.00267619
ENSG00000189144	ZNF573	chr19	37759046	37759139	-	0.818	0.000380846
ENSG00000164627	KIF6	chr6	39584897	39584984	-	0.842	0.00107337
ENSG00000213799	ZNF845	chr19	53340823	53340925	+	0.851	0.000114178
ENSG00000197558	SSPO	chr7	149822511	149822679	+	0.861	6.7497e-05
ENSG00000105792	CFAP69	chr7	90268285	90268330	+	0.881	0.00257781
ENSG00000164403	SHROOM1	chr5	132827460	132827607	-	0.889	1.16405e-05
ENSG00000040341	STAU2	chr8	73738283	73738349	-	0.895	1.26896e-07
ENSG00000241489	AC244197.3	chrX	149536173	149536213	-	0.93	4.79535e-06
ENSG00000213020	ZNF611	chr19	52707468	52707542	-	1	1.16405e-05
ENSG00000253161	LINC01605	chr8	37431748	37431787	-	1	1.43626e-05
ENSG00000100478	AP4S1	chr14	31083525	31083647	+	1	1.66708e-05
ENSG00000188162	OTOG	chr11	17641846	17641951	+	1	3.4339e-05

## Sheet: A3SS_ControlvsSETD2C
Supplementary Data 2. A3SS changes in SETD2 knockout cells expressing SETD2 C
GeneID	GeneSymbol	chr	start	end	strand	IncLevelDifference	FDR
ENSG00000183495	EP400	chr12	131979693	131979793	+	-0.903	7.06926e-08
ENSG00000204271	SPIN3	chrX	56978579	56978762	-	-0.767	0.00232539
ENSG00000100335	MIEF1	chr22	39509337	39509571	+	-0.682	0.000534636
ENSG00000125846	ZNF133	chr20	18305667	18305807	+	-0.67	0.0313789
ENSG00000144045	DQX1	chr2	74522855	74523046	-	-0.64	0.010787
ENSG00000181045	SLC26A11	chr17	80236791	80237103	+	-0.612	0.0149984
ENSG00000127616	SMARCA4	chr19	10984120	10984373	+	-0.584	0.0207276
ENSG00000049246	PER3	chr1	7829833	7830161	+	-0.55	0.0284176
ENSG00000185100	ADSSL1	chr14	104739654	104739816	+	-0.504	0.000228852
ENSG00000139974	SLC38A6	chr14	61078809	61078927	+	-0.496	0.00320158
ENSG00000133393	FOPNL	chr16	15882948	15883048	-	-0.479	0.0345137
ENSG00000262481	TMEM256-PLSCR3	chr17	7394103	7394734	-	-0.476	0.0113805
ENSG00000165555	NOXRED1	chr14	77405912	77406875	-	-0.467	0.0447087
ENSG00000196628	TCF4	chr18	55350873	55351003	-	-0.462	0.0009409
ENSG00000186567	CEACAM19	chr19	44683433	44684359	+	-0.438	0.0445487
ENSG00000162373	BEND5	chr1	48758899	48759366	-	-0.409	0.0194459
ENSG00000126883	NUP214	chr9	131146161	131146304	+	-0.405	0.00399182
ENSG00000130822	PNCK	chrX	153672565	153672784	-	-0.398	0.00320158
ENSG00000185761	ADAMTSL5	chr19	1510844	1511160	-	-0.388	0.0131757
ENSG00000178078	STAP2	chr19	4324454	4324664	-	-0.363	0.0149515
ENSG00000161677	JOSD2	chr19	50510285	50510448	-	-0.321	0.00605013
ENSG00000163584	RPL22L1	chr3	170868012	170868201	-	-0.315	0
ENSG00000177674	AGTRAP	chr1	11745987	11746223	+	-0.307	0.0419785
ENSG00000147180	ZNF711	chrX	85246929	85247651	+	-0.302	4.01641e-06
ENSG00000100425	BRD1	chr22	49787389	49787887	-	-0.302	0.0219792
ENSG00000022976	ZNF839	chr14	102341322	102342364	+	-0.299	0.000504818
ENSG00000177674	AGTRAP	chr1	11745929	11746223	+	-0.295	0.0495635
ENSG00000140400	MAN2C1	chr15	75367510	75367977	-	-0.284	0.0300439
ENSG00000100650	SRSF5	chr14	69769510	69770540	+	-0.283	0
ENSG00000160584	SIK3	chr11	116857809	116858699	-	-0.278	0.000891254
ENSG00000179335	CLK3	chr15	74622119	74622560	+	-0.245	8.06224e-06
ENSG00000154889	MPPE1	chr18	11886712	11886781	-	-0.226	0.0499337
ENSG00000185100	ADSSL1	chr14	104739749	104739816	+	-0.218	0.00799369
ENSG00000159784	FAM131B	chr7	143359325	143359518	-	-0.2	0.0356074
ENSG00000166012	TAF1D	chr11	93733349	93733505	-	-0.196	1.1267e-05
ENSG00000213995	NAXD	chr13	110638241	110639993	+	-0.195	0.0248952
ENSG00000103066	PLA2G15	chr16	68255765	68255990	+	-0.188	0.0118145
ENSG00000126883	NUP214	chr9	131146128	131146304	+	-0.17	0.0443266
ENSG00000115355	CCDC88A	chr2	55287847	55291164	-	-0.169	0.0142136
ENSG00000123136	DDX39A	chr19	14409741	14409981	-	-0.166	0.000138089
ENSG00000155363	MOV10	chr1	112699457	112699810	+	-0.159	0.00256976
ENSG00000182504	CEP97	chr3	101728813	101728937	+	-0.156	0.0345137
ENSG00000125846	ZNF133	chr20	18306270	18306393	+	-0.146	0.0495042
ENSG00000139218	SCAF11	chr12	45919130	45922194	-	-0.144	0.0113805
ENSG00000122678	POLM	chr7	44074397	44074530	-	-0.139	0.0409466
ENSG00000127054	INTS11	chr1	1313731	1314105	-	-0.13	0.0219792
ENSG00000162613	FUBP1	chr1	77948404	77948914	-	-0.128	0.00799369
ENSG00000166012	TAF1D	chr11	93733349	93733419	-	-0.124	0.0472038
ENSG00000167508	MVD	chr16	88656104	88656561	-	-0.122	0.000714336
ENSG00000076201	PTPN23	chr3	47405914	47406046	+	-0.122	0.010787
ENSG00000183258	DDX41	chr5	177516287	177516516	-	-0.118	0.000138837
ENSG00000011275	RNF216	chr7	5739275	5739621	-	-0.115	0.0329944
ENSG00000127054	INTS11	chr1	1320455	1320682	-	-0.111	0.00378494
ENSG00000120798	NR2C1	chr12	95028386	95028524	-	-0.111	0.0329944
ENSG00000102858	MGRN1	chr16	4686258	4690972	+	-0.104	0.0262588
ENSG00000168036	CTNNB1	chr3	41239659	41239904	+	-0.103	0.04121
ENSG00000161217	PCYT1A	chr3	196247366	196247643	-	-0.102	0.00256976
ENSG00000140400	MAN2C1	chr15	75367510	75367977	-	-0.095	0.0186205
ENSG00000115163	CENPA	chr2	26792501	26792833	+	-0.093	2.07218e-05
ENSG00000125676	THOC2	chrX	123619400	123619517	-	-0.09	0.0443266
ENSG00000004534	RBM6	chr3	50059631	50059746	+	-0.089	0.0409466
ENSG00000008838	MED24	chr17	40020272	40020482	-	-0.079	0.00399182
ENSG00000013810	TACC3	chr4	1738347	1739778	+	-0.078	1.0426e-08
ENSG00000142784	WDTC1	chr1	27297047	27297156	+	-0.076	0.0431536
ENSG00000175866	BAIAP2	chr17	81085582	81085725	+	-0.074	0.0114841
ENSG00000140395	WDR61	chr15	78285260	78285724	-	-0.071	0.000143277
ENSG00000100116	GCAT	chr22	37813276	37813609	+	-0.07	0.000279083
ENSG00000215301	DDX3X	chrX	41337690	41339083	+	-0.066	1.0426e-08
ENSG00000213593	TMX2	chr11	57737785	57738026	+	-0.062	0.0480054
ENSG00000070087	PFN2	chr3	149964903	149966586	-	-0.058	0.0235626
ENSG00000140365	COMMD4	chr15	75338575	75338685	+	-0.055	0.0055783
ENSG00000169592	INO80E	chr16	30001211	30001530	+	-0.05	0.0329944
ENSG00000005448	WDR54	chr2	74423190	74423385	+	-0.046	0.00348357
ENSG00000071889	FAM3A	chrX	154508473	154508811	-	-0.046	0.0197079
ENSG00000107223	EDF1	chr9	136862118	136862496	-	-0.045	0.00838569
ENSG00000063046	EIF4B	chr12	53021715	53021860	+	-0.041	0.00320158
ENSG00000049541	RFC2	chr7	74249011	74249220	-	-0.041	0.00870352
ENSG00000107959	PITRM1	chr10	3143388	3143731	-	-0.041	0.0189761
ENSG00000186716	BCR	chr22	23309942	23310433	+	-0.04	0.000746898
ENSG00000028203	VEZT	chr12	95299093	95301172	+	-0.039	0.000151584
ENSG00000143971	ETAA1	chr2	67400343	67402974	+	-0.039	0.0373361
ENSG00000198176	TFDP1	chr13	113637619	113637896	+	-0.037	0.046257
ENSG00000151729	SLC25A4	chr4	185145354	185145899	+	-0.032	0.0255172
ENSG00000172466	ZNF24	chr18	35332226	35339073	-	-0.031	0.000156803
ENSG00000182199	SHMT2	chr12	57232424	57232575	+	-0.026	0.0206201
ENSG00000103811	CTSH	chr15	78931450	78932041	-	-0.023	0.000731727
ENSG00000239900	ADSL	chr22	40361087	40361342	+	-0.021	0.00665828
ENSG00000204628	RACK1	chr5	181236936	181237319	-	-0.021	0.0149984
ENSG00000011295	TTC19	chr17	16002656	16002831	+	-0.021	0.0329944
ENSG00000142945	KIF2C	chr1	44750308	44750564	+	-0.018	0.0313914
ENSG00000100316	RPL3	chr22	39316705	39317021	-	-0.015	2.68442e-05
ENSG00000092199	HNRNPC	chr14	21263310	21263829	-	-0.015	0.018578
ENSG00000170889	RPS9	chr19	54206552	54207647	+	-0.007	0.00882549
ENSG00000234741	GAS5	chr1	173864256	173865282	-	0.029	0.000826694
ENSG00000234741	GAS5	chr1	173864256	173864704	-	0.03	0.000935298
ENSG00000105255	FSD1	chr19	4318345	4318505	+	0.039	0.034174
ENSG00000130717	UCK1	chr9	131529487	131529584	-	0.06	0.00320158
ENSG00000272752	STAG3L5P-PVRIG2P-PILRB	chr7	100352162	100352478	+	0.099	0.0329944
ENSG00000204344	STK19	chr6	31979413	31980548	+	0.136	0.0149515
ENSG00000005189	REXO5	chr16	20814926	20815053	+	0.145	0.0102434
ENSG00000262919	CCNQ	chrX	153587931	153588454	-	0.15	0.04121
ENSG00000168028	RPSA	chr3	39407602	39407786	+	0.157	0.0465106
ENSG00000095485	CWF19L1	chr10	100260965	100261044	-	0.173	0.0149515
ENSG00000163482	STK36	chr2	218696526	218696601	+	0.178	0.0409466
ENSG00000117616	RSRP1	chr1	25243549	25244224	-	0.183	1.65245e-06
ENSG00000054654	SYNE2	chr14	64224982	64225045	+	0.205	0.0199309
ENSG00000116062	MSH6	chr2	47798610	47801155	+	0.214	0.0438411
ENSG00000119402	FBXW2	chr9	120787768	120788278	-	0.215	0.0255172
ENSG00000163946	TASOR	chr3	56633043	56633966	-	0.216	0.0260378
ENSG00000151150	ANK3	chr10	60042671	60042759	-	0.232	0.0313789
ENSG00000132781	MUTYH	chr1	45332762	45333170	-	0.236	0.00037444
ENSG00000184922	FMNL1	chr17	45245618	45245733	+	0.287	0.0161812
ENSG00000223959	AFG3L1P	chr16	89988681	89988951	+	0.292	0.0235678
ENSG00000048342	CC2D2A	chr4	15563309	15563522	+	0.296	0.0236175
ENSG00000153885	KCTD15	chr19	33798667	33798766	+	0.314	0.0366247
ENSG00000157514	TSC22D3	chrX	107775099	107775525	-	0.347	0.0262588
ENSG00000157657	ZNF618	chr9	114032644	114032728	+	0.383	0.0278365
ENSG00000174652	ZNF266	chr19	9433667	9433786	-	0.394	0.0131757
ENSG00000099377	HSD3B7	chr16	30985459	30985824	+	0.407	0.0409466
ENSG00000111203	ITFG2	chr12	2830216	2830885	+	0.416	0.0170643
ENSG00000205359	SLCO6A1	chr5	102371944	102372123	-	0.42	0.0149515
ENSG00000186017	ZNF566	chr19	36472910	36473009	-	0.436	0.0431536
ENSG00000221968	FADS3	chr11	61875850	61876003	-	0.538	0.00146858
ENSG00000215045	GRID2IP	chr7	6510907	6511039	-	0.54	0.00114145
ENSG00000002016	RAD52	chr12	916343	916535	-	0.584	0.0015771
ENSG00000135870	RC3H1	chr1	173943441	173943615	-	0.592	0.0306654
ENSG00000188603	CLN3	chr16	28487455	28488662	-	0.599	0.000145129
ENSG00000158856	DMTN	chr8	22069015	22069518	+	0.626	0.0329944
ENSG00000178295	GEN1	chr2	17759911	17760104	+	0.63	0.00146186
ENSG00000215788	TNFRSF25	chr1	6462628	6462666	-	0.663	0.000504818
ENSG00000144134	RABL2A	chr2	113641352	113641450	+	0.671	0.00605013
ENSG00000172819	RARG	chr12	53229910	53230074	-	0.72	0.00851651
ENSG00000126733	DACH2	chrX	86827765	86832602	+	0.737	0.00799369
ENSG00000137501	SYTL2	chr11	85736500	85736615	-	0.829	0.00348357
ENSG00000182389	CACNB4	chr2	151870841	151870902	-	0.85	7.06926e-08
ENSG00000004838	ZMYND10	chr3	50342396	50342655	-	0.854	3.05788e-06
ENSG00000197020	ZNF100	chr19	21744016	21744115	-	0.947	1.67069e-07
ENSG00000105982	RNF32	chr7	156676294	156677130	+	1	4.60096e-07
ENSG00000108309	RUNDC3A	chr17	44313103	44313252	+	1	5.61475e-06

## Sheet: A5SS_ControlvsSETD2C
Supplementary Data 2. A5SS changes in SETD2 knockout cells expressing SETD2 C
GeneID	GeneSymbol	chr	start	end	strand	IncLevelDifference	FDR
ENSG00000129173	E2F8	chr11	19241406	19241620	-	-0.959	3.16754e-08
ENSG00000108370	RGS9	chr17	65177731	65177803	+	-0.682	0.00368502
ENSG00000167220	HDHD2	chr18	47136301	47136449	-	-0.583	0.00012327
ENSG00000102385	DRP2	chrX	101242903	101243098	+	-0.579	0.00169894
ENSG00000112715	VEGFA	chr6	43780731	43780854	+	-0.528	0.0404304
ENSG00000123415	SMUG1	chr12	54188510	54188596	-	-0.526	0.0214614
ENSG00000162736	NCSTN	chr1	160343703	160343888	+	-0.445	0.00986691
ENSG00000183010	PYCR1	chr17	81937179	81937239	-	-0.435	0.0213454
ENSG00000082397	EPB41L3	chr18	5398020	5401043	-	-0.387	0.00586436
ENSG00000179335	CLK3	chr15	74620008	74622216	+	-0.38	1.57392e-07
ENSG00000196204	RNF216P1	chr7	4984909	4985130	+	-0.364	0.00696542
ENSG00000182134	TDRKH	chr1	151790379	151790488	-	-0.362	0.0350224
ENSG00000170037	CNTROB	chr17	7948486	7948685	+	-0.35	0.000868085
ENSG00000140416	TPM1	chr15	63064063	63064190	+	-0.342	0.0473972
ENSG00000160439	RDH13	chr19	55047104	55047488	-	-0.316	0.00282474
ENSG00000185504	FAAP100	chr17	81551731	81552052	-	-0.301	0.00823761
ENSG00000154040	CABYR	chr18	24155700	24156999	+	-0.288	0.00249431
ENSG00000128973	CLN6	chr15	68211555	68211863	-	-0.277	0.0118732
ENSG00000145916	RMND5B	chr5	178138107	178138396	+	-0.262	0.0267219
ENSG00000162910	MRPL55	chr1	228108436	228109021	-	-0.253	0
ENSG00000175287	PHYHD1	chr9	128921481	128921668	+	-0.245	0.0404304
ENSG00000163161	ERCC3	chr2	127291911	127292846	-	-0.241	3.6543e-12
ENSG00000172890	NADSYN1	chr11	71474394	71475622	+	-0.238	0.0437699
ENSG00000170037	CNTROB	chr17	7948486	7948685	+	-0.232	0.0191092
ENSG00000122786	CALD1	chr7	134932987	134934077	+	-0.232	0.0473972
ENSG00000111961	SASH1	chr6	148519546	148520382	+	-0.229	8.08081e-05
ENSG00000167733	HSD11B1L	chr19	5684818	5685119	+	-0.227	0.00921266
ENSG00000167280	ENGASE	chr17	79081897	79082877	+	-0.224	0.000894219
ENSG00000135838	NPL	chr1	182806144	182806531	+	-0.22	0.0222223
ENSG00000165801	ARHGEF40	chr14	21075331	21075765	+	-0.218	0.0292666
ENSG00000137955	RABGGTB	chr1	75786699	75786865	+	-0.216	0.0317204
ENSG00000160226	CFAP410	chr21	44334060	44335804	-	-0.214	0.0278286
ENSG00000116128	BCL9	chr1	147612882	147613199	+	-0.211	0.0017105
ENSG00000163161	ERCC3	chr2	127292083	127292846	-	-0.207	1.73222e-10
ENSG00000111325	OGFOD2	chr12	122977980	122978199	+	-0.204	0.0397886
ENSG00000113240	CLK4	chr5	178617343	178618778	-	-0.2	0.00167861
ENSG00000133619	KRBA1	chr7	149730427	149730713	+	-0.2	0.0477868
ENSG00000072682	P4HA2	chr5	132226696	132227221	-	-0.181	3.20705e-06
ENSG00000072682	P4HA2	chr5	132226931	132227221	-	-0.181	0.00160426
ENSG00000250462	LRRC37BP1	chr17	30631754	30632099	+	-0.18	0.0317204
ENSG00000161888	SPC24	chr19	11147817	11147894	-	-0.16	0.0404217
ENSG00000169733	RFNG	chr17	82051011	82051342	-	-0.158	0.000942722
ENSG00000125458	NT5C	chr17	75130964	75131105	-	-0.153	0.000274834
ENSG00000185033	SEMA4B	chr15	90225281	90225427	+	-0.153	0.0140731
ENSG00000182093	WRB	chr21	39390697	39391476	+	-0.144	0
ENSG00000109180	OCIAD1	chr4	48831083	48831496	+	-0.144	0.00012327
ENSG00000137700	SLC37A4	chr11	119026505	119026688	-	-0.142	0.000274834
ENSG00000009830	POMT2	chr14	77306245	77306441	-	-0.139	0.0447164
ENSG00000109180	OCIAD1	chr4	48831226	48831433	+	-0.135	2.70972e-05
ENSG00000109180	OCIAD1	chr4	48831226	48831398	+	-0.129	0.00012327
ENSG00000132196	HSD17B7	chr1	162797801	162798935	+	-0.124	4.8388e-12
ENSG00000126456	IRF3	chr19	49661449	49662328	-	-0.123	0.00562972
ENSG00000101158	NELFCD	chr20	58989857	58990232	+	-0.121	0.0473972
ENSG00000148187	MRRF	chr9	122285168	122285946	+	-0.119	0.0224852
ENSG00000105393	BABAM1	chr19	17267442	17267527	+	-0.119	0.0460789
ENSG00000105486	LIG1	chr19	48120166	48121322	-	-0.113	0.0144323
ENSG00000137700	SLC37A4	chr11	119026570	119026688	-	-0.112	0.0244738
ENSG00000139350	NEDD1	chr12	96907603	96907856	+	-0.11	0.0404304
ENSG00000198054	DSCR8	chr21	38122311	38122668	+	-0.11	0.0475085
ENSG00000136877	FPGS	chr9	127807585	127807775	+	-0.105	0.000109494
ENSG00000143774	GUK1	chr1	228141123	228141507	+	-0.099	7.47245e-05
ENSG00000104129	DNAJC17	chr15	40779083	40779310	-	-0.098	0.00712355
ENSG00000140988	RPS2	chr16	1963652	1964365	-	-0.097	4.59293e-06
ENSG00000169359	SLC33A1	chr3	155833467	155834041	-	-0.096	0.0404217
ENSG00000163703	CRELD1	chr3	9943076	9943253	+	-0.095	0.0133677
ENSG00000118495	PLAGL1	chr6	143965849	143966198	-	-0.095	0.046044
ENSG00000102901	CENPT	chr16	67832227	67832545	-	-0.093	0.0106218
ENSG00000162300	ZFPL1	chr11	65085114	65085314	+	-0.091	0.00416616
ENSG00000182093	WRB	chr21	39390697	39390919	+	-0.085	0.000355546
ENSG00000100296	THOC5	chr22	29528273	29528466	-	-0.077	8.52702e-05
ENSG00000099949	LZTR1	chr22	20990385	20990969	+	-0.073	4.88863e-06
ENSG00000108384	RAD51C	chr17	58692601	58693650	+	-0.071	4.80036e-07
ENSG00000232956	SNHG15	chr7	44985881	44986097	-	-0.068	0.0331654
ENSG00000172732	MUS81	chr11	65863803	65864088	+	-0.063	0.029385
ENSG00000101310	SEC23B	chr20	18507939	18508297	+	-0.06	0.0165386
ENSG00000181991	MRPS11	chr15	88467907	88469145	+	-0.056	3.20705e-06
ENSG00000256269	HMBS	chr11	119088634	119088848	+	-0.054	0.0053932
ENSG00000125676	THOC2	chrX	123620374	123620965	-	-0.054	0.0480107
ENSG00000113810	SMC4	chr3	160412325	160412849	+	-0.052	0.00788298
ENSG00000167508	MVD	chr16	88657734	88658029	-	-0.051	0.0368703
ENSG00000100412	ACO2	chr22	41515766	41515992	+	-0.05	0.029385
ENSG00000106771	TMEM245	chr9	109073247	109073438	-	-0.046	0.00659893
ENSG00000127463	EMC1	chr1	19244738	19245030	-	-0.043	0.000298312
ENSG00000110492	MDK	chr11	46382586	46383193	+	-0.036	5.20495e-09
ENSG00000175768	TOMM5	chr9	37592309	37592597	-	-0.035	0.00687437
ENSG00000178980	SELENOW	chr19	47780863	47781000	+	-0.034	0.00243321
ENSG00000129245	FXR2	chr17	7606015	7606149	-	-0.034	0.0267625
ENSG00000198830	HMGN2	chr1	26473702	26473817	+	-0.033	0.00314985
ENSG00000054148	PHPT1	chr9	136850012	136850560	+	-0.033	0.0140731
ENSG00000087088	BAX	chr19	48955547	48955833	+	-0.032	0.0465818
ENSG00000112306	RPS12	chr6	132814971	132815224	+	-0.03	0.039094
ENSG00000122786	CALD1	chr7	134932987	134934077	+	-0.026	0.0267699
ENSG00000214063	TSPAN4	chr11	862549	864352	+	-0.025	0.00185325
ENSG00000087274	ADD1	chr4	2908514	2909431	+	-0.025	0.00368521
ENSG00000163660	CCNL1	chr3	157149679	157149977	-	-0.025	0.00488392
ENSG00000162909	CAPN2	chr1	223761580	223761739	+	-0.024	0.00712355
ENSG00000204316	MRPL38	chr17	75904225	75904719	-	-0.024	0.0404304
ENSG00000105819	PMPCB	chr7	103297455	103297953	+	-0.023	0.00184269
ENSG00000141562	NARF	chr17	82459991	82460323	+	-0.021	0.0118732
ENSG00000198755	RPL10A	chr6	35468946	35469285	+	-0.02	0.0118281
ENSG00000175390	EIF3F	chr11	7991780	7991971	+	-0.018	0.0131585
ENSG00000110958	PTGES3	chr12	56665631	56666266	-	-0.014	1.04196e-06
ENSG00000244687	UBE2V1	chr20	50096482	50096820	-	-0.014	0.0184707
ENSG00000100316	RPL3	chr22	39319389	39319623	-	-0.012	2.41712e-08
ENSG00000142541	RPL13A	chr19	49489849	49489922	+	0.012	0.0103494
ENSG00000234741	GAS5	chr1	173865228	173865547	-	0.021	0.0355945
ENSG00000139116	KIF21A	chr12	39321347	39322882	-	0.021	0.0406214
ENSG00000105640	RPL18A	chr19	17861292	17861472	+	0.024	1.68014e-13
ENSG00000101290	CDS2	chr20	5183060	5183178	+	0.032	0.0473972
ENSG00000149273	RPS3	chr11	75401639	75402446	+	0.041	4.59293e-06
ENSG00000137312	FLOT1	chr6	30741189	30741704	-	0.045	0.0224852
ENSG00000234741	GAS5	chr1	173865228	173865547	-	0.046	0.00586436
ENSG00000168000	BSCL2	chr11	62705300	62705617	-	0.048	0.0489832
ENSG00000214078	CPNE1	chr20	35632162	35632385	-	0.061	0.0404217
ENSG00000141101	NOB1	chr16	69748917	69749118	-	0.075	0.0276163
ENSG00000090621	PABPC4	chr1	39564422	39564542	-	0.085	0.04427
ENSG00000134253	TRIM45	chr1	117118033	117118767	-	0.087	0.0354404
ENSG00000077152	UBE2T	chr1	202334988	202335818	-	0.09	0.00863722
ENSG00000137955	RABGGTB	chr1	75789158	75790517	+	0.096	0.00488392
ENSG00000108963	DPH1	chr17	2036528	2036686	+	0.101	0.0384372
ENSG00000140332	TLE3	chr15	70058158	70058291	-	0.102	0.0276163
ENSG00000182093	WRB	chr21	39390697	39390919	+	0.111	0.00986691
ENSG00000035115	SH3YL1	chr2	230546	231191	-	0.124	0.015364
ENSG00000197989	SNHG12	chr1	28579911	28579981	-	0.128	0.0146854
ENSG00000127980	PEX1	chr7	92489713	92489911	-	0.137	0.0267625
ENSG00000140332	TLE3	chr15	70058149	70058291	-	0.143	0.0197912
ENSG00000070081	NUCB2	chr11	17286633	17286717	+	0.165	0.0331654
ENSG00000175634	RPS6KB2	chr11	67429526	67432657	+	0.167	0.0218544
ENSG00000123427	EEF1AKMT3	chr12	57773016	57773128	+	0.17	0.00562972
ENSG00000100150	DEPDC5	chr22	31797599	31797703	+	0.177	0.0226591
ENSG00000180773	SLC36A4	chr11	93182805	93182894	-	0.192	8.52702e-05
ENSG00000157470	FAM81A	chr15	59458549	59458646	+	0.214	0.0182945
ENSG00000121716	PILRB	chr7	100353372	100354012	+	0.219	0.00370362
ENSG00000214595	EML6	chr2	54966999	54967231	+	0.221	0.0150668
ENSG00000261040	WFDC21P	chr17	60085102	60085203	-	0.233	0.013265
ENSG00000132781	MUTYH	chr1	45332917	45333324	-	0.244	0.00022842
ENSG00000117650	NEK2	chr1	211671168	211671284	-	0.246	0.00921266
ENSG00000182400	TRAPPC6B	chr14	39158284	39159550	-	0.26	0.00992062
ENSG00000112855	HARS2	chr5	140691794	140692017	+	0.267	0.0465818
ENSG00000143036	SLC44A3	chr1	94827506	94827643	+	0.282	0.00230227
ENSG00000156650	KAT6B	chr10	74975398	74976330	+	0.354	0.0465818
ENSG00000166845	C18orf54	chr18	54361642	54362431	+	0.361	0.0276163
ENSG00000160087	UBE2J2	chr1	1267732	1267992	-	0.366	0.0332412
ENSG00000127990	SGCE	chr7	94599696	94600857	-	0.378	0.0213454
ENSG00000166546	BEAN1	chr16	66437594	66438017	+	0.426	0.00126506
ENSG00000008517	IL32	chr16	3067376	3067613	+	0.471	0.000109388
ENSG00000167646	DNAAF3	chr19	55166511	55166576	-	0.476	0.0225714
ENSG00000261040	WFDC21P	chr17	60085054	60085203	-	0.51	0.000188452
ENSG00000224786	CETN4P	chr4	122732286	122732474	-	0.566	0.000314398
ENSG00000163069	SGCB	chr4	52031851	52031961	-	0.572	0.0133543
ENSG00000255624	AC073585.1	chr10	122880670	122880873	+	0.613	0.000134812
ENSG00000168621	GDNF	chr5	37834645	37834822	-	0.654	2.59372e-05
ENSG00000167528	ZNF641	chr12	48347148	48347343	-	0.658	0.00160426
ENSG00000146094	DOK3	chr5	177510149	177510382	-	0.717	2.59372e-05

## Sheet: MXE_ControlvsSETD2C
Supplementary Data 2. MXE changes in SETD2 knockout cells expressing SETD2 C
GeneID	GeneSymbol	chr	start	end	strand	IncLevelDifference	FDR
ENSG00000249306	LINC01411	chr5	174517758	174517905	+	-0.851	1.30824e-05
ENSG00000249306	LINC01411	chr5	174517758	174517905	+	-0.708	0.000959206
ENSG00000066923	STAG3	chr7	100195308	100195382	+	-0.664	3.89211e-05
ENSG00000185842	DNAH14	chr1	225231072	225231151	+	-0.634	0.00356535
ENSG00000242086	MUC20-OT1	chr3	195701379	195701495	+	-0.631	0.00263683
ENSG00000277147	LINC00869	chr1	149665804	149666124	+	-0.628	0.0291858
ENSG00000174720	LARP7	chr4	112637643	112637787	+	-0.575	0.0149328
ENSG00000185842	DNAH14	chr1	225231072	225231151	+	-0.566	0.0172755
ENSG00000103121	CMC2	chr16	80991753	80991957	-	-0.556	0.0293032
ENSG00000154175	ABI3BP	chr3	100864001	100864076	-	-0.548	0.00664029
ENSG00000168065	SLC22A11	chr11	64568669	64568778	+	-0.52	0.00357124
ENSG00000171302	CANT1	chr17	79000099	79000270	-	-0.51	0.0483807
ENSG00000188452	CERKL	chr2	181558565	181558708	-	-0.5	0.0336489
ENSG00000154175	ABI3BP	chr3	100864001	100864076	-	-0.45	0.00633166
ENSG00000223745	CCDC18-AS1	chr1	93305387	93305470	-	-0.407	0.0149823
ENSG00000228956	SATB1-AS1	chr3	18527950	18528139	+	-0.406	0.0483807
ENSG00000148950	IMMP1L	chr11	31460625	31460714	-	-0.4	0.0480901
ENSG00000164037	SLC9B1	chr4	102945192	102945320	-	-0.392	0.00664029
ENSG00000086717	PPEF1	chrX	18733747	18733808	+	-0.38	0.00811625
ENSG00000124214	STAU1	chr20	49158436	49158497	-	-0.339	0.0342198
ENSG00000173818	ENDOV	chr17	80417780	80417945	+	-0.295	0.0440365
ENSG00000153157	SYCP2L	chr6	10902874	10902963	+	-0.294	0.0181853
ENSG00000173818	ENDOV	chr17	80417780	80417945	+	-0.281	0.0407137
ENSG00000159708	LRRC36	chr16	67375314	67375412	+	-0.235	0.0364696
ENSG00000179818	PCBP1-AS1	chr2	70018014	70018131	-	-0.206	0.0269874
ENSG00000179818	PCBP1-AS1	chr2	70018014	70018131	-	-0.189	0.032454
ENSG00000165689	ENTR1	chr9	136405117	136405202	-	-0.183	0.0388603
ENSG00000165650	PDZD8	chr10	117318871	117318974	-	-0.163	0.0483807
ENSG00000111554	MDM1	chr12	68325440	68325575	-	-0.153	0.0483807
ENSG00000166012	TAF1D	chr11	93733086	93733121	-	-0.132	0.00243468
ENSG00000142188	TMEM50B	chr21	33448781	33450863	-	-0.132	0.0380136
ENSG00000178440	LINC00843	chr10	49973011	49973142	+	-0.131	0.00904733
ENSG00000139436	GIT2	chr12	109947255	109947504	-	-0.121	0.0497803
ENSG00000145545	SRD5A1	chr5	6644807	6645309	+	-0.113	0.000129624
ENSG00000109184	DCUN1D4	chr4	51899269	51899378	+	-0.113	0.0225808
ENSG00000101363	MANBAL	chr20	37297295	37297534	+	-0.113	0.0440365
ENSG00000148950	IMMP1L	chr11	31463171	31463305	-	-0.107	0.000298391
ENSG00000118007	STAG1	chr3	136568764	136568861	-	-0.088	0.0380136
ENSG00000182979	MTA1	chr14	105445417	105445511	+	-0.069	0.0380136
ENSG00000105669	COPE	chr19	18903267	18903423	-	-0.057	0.00481003
ENSG00000111652	COPS7A	chr12	6727670	6727800	+	-0.036	0.00550631
ENSG00000087191	PSMC5	chr17	63828137	63828209	+	-0.029	0.0043763
ENSG00000143774	GUK1	chr1	228141625	228141829	+	-0.026	0.00490528
ENSG00000105640	RPL18A	chr19	17861292	17861307	+	-0.025	8.19753e-10
ENSG00000067225	PKM	chr15	72202453	72202620	-	-0.025	0.000377846
ENSG00000143774	GUK1	chr1	228141625	228141829	+	-0.024	0.00664029
ENSG00000143774	GUK1	chr1	228141632	228141829	+	-0.022	0.00633166
ENSG00000105640	RPL18A	chr19	17861424	17861472	+	-0.02	5.36803e-08
ENSG00000075415	SLC25A3	chr12	98595432	98595661	+	-0.009	0.032454
ENSG00000234741	GAS5	chr1	173865470	173865547	-	0.014	0.0084774
ENSG00000101294	HM13	chr20	31566209	31566295	+	0.018	0.0477385
ENSG00000234741	GAS5	chr1	173865470	173865547	-	0.02	0.0110842
ENSG00000102054	RBBP7	chrX	16852415	16852550	-	0.023	0.0022829
ENSG00000198830	HMGN2	chr1	26473482	26473527	+	0.03	0.0336489
ENSG00000134759	ELP2	chr18	36138794	36138872	+	0.035	0.00356535
ENSG00000153044	CENPH	chr5	69197052	69197109	+	0.043	0.0443036
ENSG00000154553	PDLIM3	chr4	185513556	185514337	-	0.057	1.91475e-05
ENSG00000198755	RPL10A	chr6	35468798	35468873	+	0.065	0.0381796
ENSG00000161249	DMKN	chr19	35506509	35506665	-	0.069	0.0176298
ENSG00000168385	SEPT2	chr2	241324215	241324241	+	0.074	0.000528089
ENSG00000143776	CDC42BPA	chr1	227219262	227219420	-	0.078	0.00664029
ENSG00000137807	KIF23	chr15	69446282	69446364	+	0.079	0.00813477
ENSG00000138778	CENPE	chr4	103139788	103140079	-	0.08	0.028484
ENSG00000234741	GAS5	chr1	173865228	173865547	-	0.081	0.00481003
ENSG00000161249	DMKN	chr19	35506478	35506665	-	0.091	0.0411963
ENSG00000234741	GAS5	chr1	173865228	173865547	-	0.093	0.00998026
ENSG00000101294	HM13	chr20	31527483	31527582	+	0.094	0.00356535
ENSG00000148950	IMMP1L	chr11	31447982	31449091	-	0.094	0.0480334
ENSG00000168385	SEPT2	chr2	241324215	241324241	+	0.113	0.00069442
ENSG00000104863	LIN7B	chr19	49114848	49114967	+	0.133	0.0119922
ENSG00000079805	DNM2	chr19	10796060	10796199	+	0.134	0.0127368
ENSG00000161249	DMKN	chr19	35506125	35506185	-	0.138	0.0483807
ENSG00000280987	MATR3	chr5	139293452	139293575	+	0.17	0.0480901
ENSG00000116731	PRDM2	chr1	13773077	13773188	+	0.186	0.0440365
ENSG00000073605	GSDMB	chr17	39908175	39908214	-	0.215	0.0483807
ENSG00000136895	GARNL3	chr9	127264951	127265021	+	0.219	0.0141605
ENSG00000182718	ANXA2	chr15	60390212	60390317	-	0.234	0.032454
ENSG00000151422	FER	chr5	108768092	108768238	+	0.236	0.0381796
ENSG00000162910	MRPL55	chr1	228108436	228108474	-	0.267	2.35211e-07
ENSG00000198625	MDM4	chr1	204530683	204530817	+	0.299	0.0291858
ENSG00000164037	SLC9B1	chr4	102946646	102946789	-	0.319	0.0100299
ENSG00000204815	TTC25	chr17	41935470	41935543	+	0.349	0.0221256
ENSG00000162669	HFM1	chr1	91353255	91353299	-	0.356	0.0279654
ENSG00000176623	RMDN1	chr8	86494828	86494966	-	0.37	0.00823016
ENSG00000284626	AC091167.7	chr15	90240899	90241724	+	0.393	0.0380136
ENSG00000166012	TAF1D	chr11	93733349	93733397	-	0.41	0.0489851
ENSG00000125388	GRK4	chr4	2984512	2984608	+	0.421	0.0380136
ENSG00000152457	DCLRE1C	chr10	14945434	14945565	-	0.425	0.0483807
ENSG00000106723	SPIN1	chr9	88415606	88415699	+	0.464	0.00956516
ENSG00000248498	ASNSP1	chr8	46580081	46580237	-	0.473	0.0084774
ENSG00000185345	PRKN	chr6	162054090	162054174	-	0.483	0.0160768
ENSG00000182718	ANXA2	chr15	60390212	60390317	-	0.505	0.00243468
ENSG00000206077	ZDHHC11B	chr5	755965	756144	-	0.548	0.000377846
ENSG00000115525	ST3GAL5	chr2	85851263	85851703	-	0.548	0.00792091
ENSG00000164037	SLC9B1	chr4	102946646	102946789	-	0.559	0.000528089
ENSG00000115525	ST3GAL5	chr2	85851263	85851703	-	0.599	0.00202147
ENSG00000198223	CSF2RA	chrX	1300490	1300626	+	0.646	0.0440365
ENSG00000172765	TMCC1	chr3	129860939	129861012	-	0.763	0.00591413
ENSG00000226383	LINC01876	chr2	156205381	156205438	-	0.861	0.00356535

## Sheet: RI_ControlvsSETD2C
Supplementary Data 2. RI changes in SETD2 knockout cells expressing SETD2 C
GeneID	GeneSymbol	chr	start	end	strand	IncLevelDifference	FDR
ENSG00000275895	U2AF1L5	chr21	6492130	6496080	-	-0.946	3.09427e-07
ENSG00000103723	AP3B2	chr15	82688735	82689232	-	-0.705	0.000123647
ENSG00000178821	TMEM52	chr1	1919044	1919269	-	-0.664	1.80966e-06
ENSG00000197580	BCO2	chr11	112193473	112193994	+	-0.612	0.000558153
ENSG00000166747	AP1G1	chr16	71808504	71808813	-	-0.51	0.0159025
ENSG00000157353	FUK	chr16	70466881	70467966	+	-0.488	0.0402304
ENSG00000065000	AP3D1	chr19	2112859	2113413	-	-0.442	1.48477e-07
ENSG00000187535	IFT140	chr16	1525886	1526796	-	-0.435	0.00843994
ENSG00000166793	YPEL4	chr11	57646296	57646794	-	-0.43	0.00724103
ENSG00000204271	SPIN3	chrX	56978291	56978660	-	-0.427	0.033306
ENSG00000197558	SSPO	chr7	149826912	149827985	+	-0.421	0.000285591
ENSG00000162591	MEGF6	chr1	3494370	3494741	-	-0.412	0.00186115
ENSG00000100034	PPM1F	chr22	21924875	21925662	-	-0.406	0.00477694
ENSG00000178971	CTC1	chr17	8229141	8229446	-	-0.37	1.23921e-05
ENSG00000115677	HDLBP	chr2	241268953	241269295	-	-0.362	0.00785916
ENSG00000204305	AGER	chr6	32183880	32184246	-	-0.349	0.00247326
ENSG00000185917	SETD4	chr21	36034540	36036251	-	-0.332	0.00109138
ENSG00000158286	RNF207	chr1	6212681	6213183	+	-0.316	0.00192529
ENSG00000065000	AP3D1	chr19	2112859	2113413	-	-0.312	2.1241e-05
ENSG00000002016	RAD52	chr12	916343	916820	-	-0.308	0.013734
ENSG00000061656	SPAG4	chr20	35617519	35617840	+	-0.302	0.0292933
ENSG00000146247	PHIP	chr6	78955612	78958600	-	-0.302	0.0388105
ENSG00000161265	U2AF1L4	chr19	35743154	35743345	-	-0.298	0.007301
ENSG00000143633	C1orf131	chr1	231223762	231225523	-	-0.296	5.6572e-14
ENSG00000170037	CNTROB	chr17	7948486	7949137	+	-0.289	6.35113e-06
ENSG00000006071	ABCC8	chr11	17460487	17461825	-	-0.288	0.0249777
ENSG00000100650	SRSF5	chr14	69768797	69770540	+	-0.285	0
ENSG00000186648	CARMIL3	chr14	24064957	24065750	+	-0.277	0.0312743
ENSG00000162066	AMDHD2	chr16	2528451	2528718	+	-0.271	0.0398556
ENSG00000170581	STAT2	chr12	56354777	56355351	-	-0.27	0.0117204
ENSG00000143630	HCN3	chr1	155283973	155284757	+	-0.267	0.044236
ENSG00000160613	PCSK7	chr11	117223207	117224216	-	-0.264	2.21472e-05
ENSG00000204642	HLA-F	chr6	29726010	29726526	+	-0.251	3.27e-07
ENSG00000168137	SETD5	chr3	9474448	9475156	+	-0.246	8.37755e-07
ENSG00000131697	NPHP4	chr1	5864337	5866458	-	-0.244	0.0197898
ENSG00000065361	ERBB3	chr12	56098499	56098905	+	-0.234	0.0138666
ENSG00000160972	PPP1R16A	chr8	144500095	144500391	+	-0.229	0.00980497
ENSG00000100038	TOP3B	chr22	21957026	21958693	-	-0.228	0.000280195
ENSG00000167524	RSKR	chr17	28611392	28611656	-	-0.226	0.00551371
ENSG00000189337	KAZN	chr1	15060171	15063622	+	-0.225	7.15435e-05
ENSG00000100099	HPS4	chr22	26466225	26468623	-	-0.225	0.00114327
ENSG00000013441	CLK1	chr2	200859679	200861466	-	-0.22	4.07319e-13
ENSG00000067445	TRO	chrX	54928602	54931031	+	-0.22	0.0119927
ENSG00000137942	FNBP1L	chr1	93550946	93554659	+	-0.218	0.000139447
ENSG00000185963	BICD2	chr9	92711362	92715463	-	-0.217	1.2598e-06
ENSG00000159784	FAM131B	chr7	143359325	143359767	-	-0.216	0.00081442
ENSG00000102901	CENPT	chr16	67832011	67832545	-	-0.215	0.00219999
ENSG00000121741	ZMYM2	chr13	19993062	19993919	+	-0.213	0.0222575
ENSG00000185813	PCYT2	chr17	81907553	81907857	-	-0.212	0.00114327
ENSG00000111300	NAA25	chr12	112039228	112040578	-	-0.211	4.92145e-09
ENSG00000158864	NDUFS2	chr1	161213863	161214395	+	-0.209	0
ENSG00000004534	RBM6	chr3	50061461	50062108	+	-0.208	2.73736e-05
ENSG00000203780	FANK1	chr10	126009053	126009592	+	-0.204	0.0313646
ENSG00000215301	DDX3X	chrX	41337407	41339083	+	-0.203	0.0325335
ENSG00000103249	CLCN7	chr16	1449275	1450666	-	-0.197	1.11081e-05
ENSG00000113240	CLK4	chr5	178616881	178618778	-	-0.197	1.15182e-05
ENSG00000169733	RFNG	chr17	82050661	82051342	-	-0.195	8.68585e-06
ENSG00000131748	STARD3	chr17	39657972	39658522	+	-0.195	0.000384169
ENSG00000149636	DSN1	chr20	36770872	36771473	-	-0.191	2.6381e-05
ENSG00000132680	KHDC4	chr1	155913044	155915964	-	-0.187	2.07026e-08
ENSG00000283486	FAM95C	chr9	38542311	38543055	-	-0.187	0.00455697
ENSG00000144596	GRIP2	chr3	14520691	14524538	-	-0.186	8.96186e-05
ENSG00000160055	TMEM234	chr1	32215135	32215795	-	-0.185	0.0329831
ENSG00000177595	PIDD1	chr11	802681	803647	-	-0.181	0.00463161
ENSG00000255717	SNHG1	chr11	62854887	62855216	-	-0.178	1.16595e-10
ENSG00000140400	MAN2C1	chr15	75356605	75356902	-	-0.175	0.0250225
ENSG00000125447	GGA3	chr17	75240341	75241057	-	-0.171	0.0322982
ENSG00000100429	HDAC10	chr22	50246678	50246966	-	-0.171	0.0438256
ENSG00000072121	ZFYVE26	chr14	67761365	67762412	-	-0.167	0.0201554
ENSG00000186866	POFUT2	chr21	45263927	45267713	-	-0.166	0.000435203
ENSG00000159403	C1R	chr12	7088838	7089489	-	-0.165	0.00110152
ENSG00000149743	TRPT1	chr11	64224800	64225580	-	-0.165	0.00687993
ENSG00000005302	MSL3	chrX	11763779	11765729	+	-0.165	0.00725852
ENSG00000039650	PNKP	chr19	49864178	49864403	-	-0.164	0.000654379
ENSG00000198563	DDX39B	chr6	31532779	31535485	-	-0.161	4.10616e-08
ENSG00000133226	SRRM1	chr1	24646666	24649029	+	-0.16	2.82591e-07
ENSG00000165792	METTL17	chr14	20994793	20995233	+	-0.16	2.33737e-06
ENSG00000003756	RBM5	chr3	50100531	50103166	+	-0.16	0.0461931
ENSG00000123136	DDX39A	chr19	14409741	14410334	-	-0.159	4.12935e-05
ENSG00000141551	CSNK1D	chr17	82245975	82249014	-	-0.159	0.00078557
ENSG00000040487	PQLC2	chr1	19312325	19312889	+	-0.159	0.0111921
ENSG00000172009	THOP1	chr19	2807441	2808444	+	-0.158	0.000940372
ENSG00000173039	RELA	chr11	65653600	65655762	-	-0.155	0
ENSG00000213930	GALT	chr9	34647491	34647705	+	-0.155	0.00647762
ENSG00000185324	CDK10	chr16	89693273	89694232	+	-0.154	0.00029564
ENSG00000241878	PISD	chr22	31620995	31621472	-	-0.152	0.000326375
ENSG00000169660	HEXD	chr17	82440996	82441266	+	-0.151	0.0204056
ENSG00000117115	PADI2	chr1	17074855	17075823	-	-0.15	0.00185215
ENSG00000067064	IDI1	chr10	1043300	1044171	-	-0.149	2.22208e-05
ENSG00000111364	DDX55	chr12	123605930	123606159	+	-0.149	0.00149182
ENSG00000141503	MINK1	chr17	4889646	4890735	+	-0.147	0.0465747
ENSG00000089818	NECAP1	chr12	8090194	8093055	+	-0.146	0.00031839
ENSG00000163516	ANKZF1	chr2	219234132	219235312	+	-0.146	0.000343278
ENSG00000174996	KLC2	chr11	66266432	66267859	+	-0.145	1.07962e-07
ENSG00000076706	AP002956.1	chr11	119310755	119311185	-	-0.145	0.000963773
ENSG00000144591	GMPPA	chr2	219505457	219505761	+	-0.145	0.00626101
ENSG00000143224	PPOX	chr1	161170906	161171181	+	-0.144	0.0438538
ENSG00000157978	LDLRAP1	chr1	25563660	25565207	+	-0.142	0.00939528
ENSG00000069399	BCL3	chr19	44758245	44758841	+	-0.141	0.0239234
ENSG00000160633	SAFB	chr19	5667352	5667886	+	-0.139	0
ENSG00000240303	ACAD11	chr3	132578795	132579558	-	-0.139	0.000123647
ENSG00000137700	SLC37A4	chr11	119027627	119028426	-	-0.137	3.09488e-05
ENSG00000155363	MOV10	chr1	112698286	112699810	+	-0.136	0.00110152
ENSG00000174233	ADCY6	chr12	48770765	48771973	-	-0.136	0.00261892
ENSG00000132781	MUTYH	chr1	45332762	45333170	-	-0.135	0.0138666
ENSG00000143442	POGZ	chr1	151406606	151407023	-	-0.133	0.00131818
ENSG00000173821	AC124319.1	chr17	80388611	80389367	+	-0.133	0.00841062
ENSG00000131591	C1orf159	chr1	1084352	1084506	-	-0.133	0.0122245
ENSG00000106077	ABHD11	chr7	73737220	73737735	-	-0.133	0.0388105
ENSG00000154222	CC2D1B	chr1	52355397	52355666	-	-0.132	0.00167358
ENSG00000142102	PGGHG	chr11	290677	292095	+	-0.132	0.0142321
ENSG00000130826	DKC1	chrX	154774601	154775273	+	-0.131	5.51577e-13
ENSG00000123815	COQ8B	chr19	40705095	40705447	-	-0.13	0.0416255
ENSG00000163703	CRELD1	chr3	9943076	9943515	+	-0.128	4.8543e-05
ENSG00000095787	WAC	chr10	28614566	28616362	+	-0.126	1.07962e-07
ENSG00000094631	HDAC6	chrX	48805630	48806464	+	-0.123	8.09665e-08
ENSG00000108963	DPH1	chr17	2041767	2043424	+	-0.123	0.00462443
ENSG00000160679	CHTOP	chr1	153636571	153638448	+	-0.122	3.50389e-06
ENSG00000165792	METTL17	chr14	20993117	20994063	+	-0.122	7.74125e-05
ENSG00000143774	GUK1	chr1	228145510	228146067	+	-0.122	0.00190013
ENSG00000104763	ASAH1	chr8	18064456	18067298	-	-0.121	0.000865306
ENSG00000187531	SIRT7	chr17	81911938	81913880	-	-0.121	0.0121694
ENSG00000064607	SUGP2	chr19	18994365	18995280	-	-0.12	0.00551371
ENSG00000106009	BRAT1	chr7	2539785	2541052	-	-0.12	0.031072
ENSG00000162836	ACP6	chr1	147647367	147648411	-	-0.12	0.0463769
ENSG00000100395	L3MBTL2	chr22	41227088	41227869	+	-0.119	5.55619e-06
ENSG00000162300	ZFPL1	chr11	65085114	65086608	+	-0.119	0.000287182
ENSG00000174233	ADCY6	chr12	48773468	48774098	-	-0.119	0.0146898
ENSG00000100650	SRSF5	chr14	69768797	69769251	+	-0.118	0
ENSG00000134574	DDB2	chr11	47234756	47235412	+	-0.118	0.00948041
ENSG00000088970	KIZ	chr20	21244244	21246622	+	-0.118	0.0465919
ENSG00000119139	TJP2	chr9	69252814	69255187	+	-0.115	8.11606e-05
ENSG00000161204	ABCF3	chr3	184187396	184187761	+	-0.115	0.00901275
ENSG00000198089	SFI1	chr22	31604868	31606430	+	-0.115	0.015133
ENSG00000149927	DOC2A	chr16	30009960	30010340	-	-0.115	0.0194505
ENSG00000117385	P3H1	chr1	42746374	42747412	-	-0.114	0.00186115
ENSG00000213780	GTF2H4	chr6	30911683	30912146	+	-0.114	0.018432
ENSG00000184436	THAP7	chr22	21000646	21001411	-	-0.112	4.37873e-06
ENSG00000115282	TTC31	chr2	74490655	74491184	+	-0.112	0.00524013
ENSG00000007202	KIAA0100	chr17	28639574	28640025	-	-0.111	0.00502316
ENSG00000213782	DDX47	chr12	12823202	12824016	+	-0.11	8.93537e-07
ENSG00000176454	LPCAT4	chr15	34359588	34360209	-	-0.11	0.0251254
ENSG00000088038	CNOT3	chr19	54153714	54155680	+	-0.108	2.98251e-05
ENSG00000071564	TCF3	chr19	1609283	1611849	-	-0.108	0.0199033
ENSG00000162298	SYVN1	chr11	65132247	65132780	-	-0.107	0.00103161
ENSG00000204427	ABHD16A	chr6	31688722	31689119	-	-0.106	0.0105548
ENSG00000215041	NEURL4	chr17	7318268	7318674	-	-0.106	0.0128056
ENSG00000061273	HDAC7	chr12	47784078	47785471	-	-0.105	0.000343278
ENSG00000168036	CTNNB1	chr3	41239133	41239904	+	-0.105	0.00752619
ENSG00000198912	C1orf174	chr1	3890568	3892996	-	-0.104	0.00109382
ENSG00000123136	DDX39A	chr19	14412550	14413224	-	-0.103	2.85818e-08
ENSG00000077235	GTF3C1	chr16	27463540	27464836	-	-0.103	0.000348765
ENSG00000169242	EFNA1	chr1	155133502	155133780	+	-0.103	0.00118936
ENSG00000108654	DDX5	chr17	64500548	64502069	-	-0.103	0.00188467
ENSG00000101782	RIOK3	chr18	23477005	23477268	+	-0.103	0.0147643
ENSG00000087266	SH3BP2	chr4	2831922	2832412	+	-0.103	0.0244805
ENSG00000100722	ZC3H14	chr14	88609266	88609803	+	-0.103	0.0388105
ENSG00000184575	XPOT	chr12	64425037	64425457	+	-0.102	0.000199288
ENSG00000038358	EDC4	chr16	67881264	67881533	+	-0.102	0.00985181
ENSG00000165792	METTL17	chr14	20995900	20996292	+	-0.101	2.98251e-05
ENSG00000172171	TEFM	chr17	30898985	30900562	-	-0.101	0.00270073
ENSG00000062598	ELMO2	chr20	46368890	46370525	-	-0.1	7.73771e-10
ENSG00000185753	CXorf38	chrX	40626920	40630773	-	-0.1	4.68699e-05
ENSG00000241973	PI4KA	chr22	20712692	20713390	-	-0.1	0.0456385
ENSG00000112146	FBXO9	chr6	53092733	53093561	+	-0.099	0.0257336
ENSG00000089818	NECAP1	chr12	8090194	8092784	+	-0.098	0.0214234
ENSG00000105698	USF2	chr19	35269802	35270597	+	-0.098	0.0267316
ENSG00000115211	EIF2B4	chr2	27369413	27369919	-	-0.097	0.000777703
ENSG00000117266	CDK18	chr1	205529520	205530349	+	-0.097	0.0412171
ENSG00000203875	SNHG5	chr6	85678135	85678736	-	-0.096	0.000123482
ENSG00000169228	RAB24	chr5	177301924	177302496	-	-0.096	0.00153316
ENSG00000136908	DPM2	chr9	127936552	127937523	-	-0.095	0.000543817
ENSG00000127054	INTS11	chr1	1320455	1321093	-	-0.095	0.00153316
ENSG00000108654	DDX5	chr17	64502161	64502549	-	-0.093	6.12201e-06
ENSG00000054148	PHPT1	chr9	136850012	136850560	+	-0.093	0.00298656
ENSG00000168283	BMI1	chr10	22326430	22326986	+	-0.092	1.25024e-07
ENSG00000112739	PRPF4B	chr6	4056320	4057187	+	-0.092	0.00890198
ENSG00000102786	INTS6	chr13	51383328	51383741	-	-0.092	0.0344531
ENSG00000183258	DDX41	chr5	177516287	177516835	-	-0.091	1.2598e-06
ENSG00000198901	PRC1	chr15	90981498	90981981	-	-0.091	0.000160627
ENSG00000149476	TKFC	chr11	61342460	61342658	+	-0.091	0.0194528
ENSG00000176225	RTTN	chr18	70005197	70006484	-	-0.09	3.09988e-05
ENSG00000255717	SNHG1	chr11	62853800	62854064	-	-0.09	0.0102897
ENSG00000160949	TONSL	chr8	144432284	144433759	-	-0.089	7.73771e-10
ENSG00000140983	RHOT2	chr16	669552	670175	+	-0.089	0.000133661
ENSG00000099622	CIRBP	chr19	1271980	1273172	+	-0.089	0.00149182
ENSG00000082014	SMARCD3	chr7	151240424	151241653	-	-0.089	0.0318935
ENSG00000133858	ZFC3H1	chr12	71611057	71611887	-	-0.089	0.0402241
ENSG00000140553	UNC45A	chr15	90949653	90950267	+	-0.088	1.93244e-05
ENSG00000148444	COMMD3	chr10	22318271	22318713	+	-0.088	7.56517e-05
ENSG00000139620	KANSL2	chr12	48681381	48682225	-	-0.088	0.00799579
ENSG00000167700	MFSD3	chr8	144510597	144510903	+	-0.088	0.0308116
ENSG00000111364	DDX55	chr12	123607431	123608829	+	-0.086	1.18121e-06
ENSG00000213231	TCL1B	chr14	95691267	95692628	+	-0.086	0.0402532
ENSG00000101361	NOP56	chr20	2657080	2658393	+	-0.085	6.12201e-06
ENSG00000172053	QARS	chr3	49098599	49098989	-	-0.085	3.63406e-05
ENSG00000102125	TAZ	chrX	154412085	154413567	+	-0.084	0.000430268
ENSG00000125447	GGA3	chr17	75241614	75242473	-	-0.084	0.0184779
ENSG00000136450	SRSF1	chr17	58004922	58005973	-	-0.083	0
ENSG00000147140	NONO	chrX	71297835	71298508	+	-0.082	0.000314735
ENSG00000143543	JTB	chr1	153976692	153977013	-	-0.082	0.00453338
ENSG00000214517	PPME1	chr11	74250953	74251715	+	-0.081	0.00124124
ENSG00000234741	GAS5	chr1	173865228	173865547	-	-0.081	0.0170953
ENSG00000123136	DDX39A	chr19	14409302	14409645	-	-0.081	0.0423604
ENSG00000148688	RPP30	chr10	90894774	90895483	+	-0.08	0.000268061
ENSG00000185324	CDK10	chr16	89693273	89693467	+	-0.08	0.0362865
ENSG00000185122	HSF1	chr8	144309771	144311249	+	-0.079	6.93797e-06
ENSG00000142798	HSPG2	chr1	21834678	21835637	-	-0.079	0.00980497
ENSG00000100722	ZC3H14	chr14	88609266	88609803	+	-0.079	0.0152172
ENSG00000114735	HEMK1	chr3	50579843	50580229	+	-0.079	0.0465879
ENSG00000103423	DNAJA3	chr16	4442267	4443164	+	-0.078	5.68545e-07
ENSG00000119707	RBM25	chr14	73110830	73111802	+	-0.078	9.92384e-06
ENSG00000101158	NELFCD	chr20	58988913	58989640	+	-0.078	0.00174601
ENSG00000079134	THOC1	chr18	224923	225403	-	-0.078	0.0419816
ENSG00000127054	INTS11	chr1	1313034	1313592	-	-0.077	0.00027476
ENSG00000100911	PSME2	chr14	24145709	24146240	-	-0.077	0.00432682
ENSG00000127603	MACF1	chr1	39484600	39486987	+	-0.077	0.0141219
ENSG00000136279	DBNL	chr7	44058431	44058983	+	-0.076	0.000434623
ENSG00000145495	MARCH6	chr5	10400783	10402139	+	-0.076	0.0450238
ENSG00000185513	L3MBTL1	chr20	43536096	43536458	+	-0.075	0.00583986
ENSG00000234741	GAS5	chr1	173865228	173865547	-	-0.074	0.000216759
ENSG00000122952	ZWINT	chr10	56357437	56358459	-	-0.074	0.00197382
ENSG00000126012	KDM5C	chrX	53198489	53198888	-	-0.074	0.00547365
ENSG00000198919	DZIP3	chr3	108647942	108648962	+	-0.074	0.0357317
ENSG00000145191	EIF2B5	chr3	184140079	184140730	+	-0.073	0.0172543
ENSG00000161217	PCYT1A	chr3	196247366	196248323	-	-0.072	0.0052481
ENSG00000114859	CLCN2	chr3	184355693	184357094	-	-0.072	0.0133125
ENSG00000198805	PNP	chr14	20474471	20474948	+	-0.072	0.0140577
ENSG00000110619	CARS	chr11	3026675	3029084	-	-0.071	7.41101e-09
ENSG00000132522	GPS2	chr17	7312660	7313124	-	-0.071	0.000667844
ENSG00000089818	NECAP1	chr12	8090194	8091850	+	-0.071	0.00511382
ENSG00000234741	GAS5	chr1	173864483	173864704	-	-0.071	0.0113523
ENSG00000117308	GALE	chr1	23798116	23798730	-	-0.071	0.0400768
ENSG00000183258	DDX41	chr5	177515928	177516193	-	-0.07	0.0152978
ENSG00000165795	NDRG2	chr14	21017986	21018814	-	-0.07	0.0168229
ENSG00000144591	GMPPA	chr2	219500120	219502037	+	-0.068	7.74125e-05
ENSG00000014216	CAPN1	chr11	65210813	65212005	+	-0.067	0.00084825
ENSG00000146263	MMS22L	chr6	97269901	97272881	-	-0.067	0.00228146
ENSG00000198056	PRIM1	chr12	56746780	56747032	-	-0.067	0.00303645
ENSG00000156873	PHKG2	chr16	30751105	30751603	+	-0.067	0.0114532
ENSG00000140553	UNC45A	chr15	90948141	90948794	+	-0.066	0.00562292
ENSG00000105821	DNAJC2	chr7	103322510	103322794	-	-0.066	0.0292708
ENSG00000215301	DDX3X	chrX	41337407	41339083	+	-0.065	2.10041e-10
ENSG00000105726	ATP13A1	chr19	19649740	19651797	-	-0.065	2.33737e-06
ENSG00000102316	MAGED2	chrX	54815247	54816007	+	-0.065	0.00551489
ENSG00000103507	BCKDK	chr16	31109672	31110124	+	-0.064	4.60616e-06
ENSG00000162910	MRPL55	chr1	228108436	228109021	-	-0.064	0.024901
ENSG00000184014	DENND5A	chr11	9142721	9143485	-	-0.063	0.0292933
ENSG00000165782	PIP4P1	chr14	20457857	20459296	-	-0.062	0.00247326
ENSG00000095906	NUBP2	chr16	1786536	1787831	+	-0.062	0.00530448
ENSG00000185024	BRF1	chr14	105219150	105220130	-	-0.062	0.0102576
ENSG00000143774	GUK1	chr1	228145510	228146067	+	-0.061	6.12201e-06
ENSG00000141458	NPC1	chr18	23533354	23534559	-	-0.061	0.0142212
ENSG00000143207	COP1	chr1	175988287	175989479	-	-0.06	0.00022442
ENSG00000160948	VPS28	chr8	144425682	144426208	-	-0.059	0.00940907
ENSG00000072778	ACADVL	chr17	7223812	7224069	+	-0.058	0.00843994
ENSG00000115317	HTRA2	chr2	74531338	74531702	+	-0.058	0.00874539
ENSG00000185133	INPP5J	chr22	31133609	31134696	+	-0.058	0.0330696
ENSG00000120699	EXOSC8	chr13	37002933	37004561	+	-0.057	0.0111429
ENSG00000172053	QARS	chr3	49098352	49098692	-	-0.056	6.70199e-05
ENSG00000115414	FN1	chr2	215384019	215384976	-	-0.056	0.00462443
ENSG00000140983	RHOT2	chr16	672253	672566	+	-0.056	0.0382768
ENSG00000189171	S100A13	chr1	153626319	153627598	-	-0.055	1.15775e-06
ENSG00000215301	DDX3X	chrX	41343215	41344128	+	-0.055	0.00129755
ENSG00000174233	ADCY6	chr12	48777103	48777521	-	-0.055	0.0374189
ENSG00000284946	AC068831.7	chr15	90980883	90981669	-	-0.054	9.77185e-05
ENSG00000197081	IGF2R	chr6	160088032	160089253	+	-0.054	0.018129
ENSG00000101680	LAMA1	chr18	7042144	7043405	-	-0.054	0.0182024
ENSG00000087266	SH3BP2	chr4	2832989	2834289	+	-0.053	0.000126223
ENSG00000149600	COMMD7	chr20	32702702	32704071	-	-0.053	0.000692398
ENSG00000115875	SRSF7	chr2	38748578	38749705	-	-0.053	0.000693513
ENSG00000178761	FAM219B	chr15	74904663	74906365	-	-0.053	0.00110152
ENSG00000070761	CFAP20	chr16	58114809	58115457	-	-0.053	0.0189451
ENSG00000106397	PLOD3	chr7	101211845	101212374	-	-0.053	0.0199112
ENSG00000187778	MCRS1	chr12	49566076	49566841	-	-0.053	0.0368646
ENSG00000111196	MAGOHB	chr12	10607853	10609941	-	-0.052	2.21772e-08
ENSG00000102103	PQBP1	chrX	48902232	48902795	+	-0.052	0.0137302
ENSG00000161981	SNRNP25	chr16	55776	56613	+	-0.051	6.12201e-06
ENSG00000166508	MCM7	chr7	100099022	100099403	-	-0.051	0.00149182
ENSG00000125755	SYMPK	chr19	45827836	45829205	-	-0.051	0.00184082
ENSG00000183963	SMTN	chr22	31099061	31099896	+	-0.051	0.0398556
ENSG00000095787	WAC	chr10	28614566	28616362	+	-0.05	4.56154e-06
ENSG00000103126	AXIN1	chr16	289439	293718	-	-0.05	2.39315e-05
ENSG00000129460	NGDN	chr14	23475170	23475642	+	-0.05	0.00010369
ENSG00000166012	TAF1D	chr11	93730676	93731216	-	-0.05	0.00021076
ENSG00000173486	FKBP2	chr11	64243198	64243497	+	-0.05	0.001082
ENSG00000131899	LLGL1	chr17	18235469	18236760	+	-0.05	0.00110152
ENSG00000183856	IQGAP3	chr1	156525404	156526599	-	-0.05	0.00379289
ENSG00000256269	HMBS	chr11	119088634	119089131	+	-0.05	0.00551371
ENSG00000198830	HMGN2	chr1	26473482	26473732	+	-0.049	9.25784e-05
ENSG00000234741	GAS5	chr1	173864256	173865282	-	-0.049	0.00317107
ENSG00000100938	GMPR2	chr14	24238245	24239239	+	-0.049	0.0102576
ENSG00000145191	EIF2B5	chr3	184136611	184137805	+	-0.049	0.0199117
ENSG00000126088	UROD	chr1	45013135	45013354	+	-0.049	0.0402304
ENSG00000161904	LEMD2	chr6	33778241	33780179	-	-0.048	5.52808e-10
ENSG00000102119	EMD	chrX	154379941	154380367	+	-0.048	0.00481491
ENSG00000144559	TAMM41	chr3	11807832	11809682	-	-0.048	0.0122614
ENSG00000102879	CORO1A	chr16	30185208	30186720	+	-0.048	0.0298284
ENSG00000106290	TAF6	chr7	100113348	100113769	-	-0.048	0.0398556
ENSG00000090863	GLG1	chr16	74462487	74463479	-	-0.047	5.51577e-13
ENSG00000134107	BHLHE40	chr3	4979961	4980408	+	-0.047	0.000384169
ENSG00000007202	KIAA0100	chr17	28643163	28643659	-	-0.047	0.0137302
ENSG00000077150	NFKB2	chr10	102396448	102396823	+	-0.047	0.0137302
ENSG00000107104	KANK1	chr9	732377	734835	+	-0.047	0.0143154
ENSG00000122218	COPA	chr1	160332447	160333679	-	-0.046	0.000781738
ENSG00000118046	STK11	chr19	1221212	1222006	+	-0.046	0.0107777
ENSG00000173020	GRK2	chr11	67280731	67281184	+	-0.046	0.029569
ENSG00000196352	CD55	chr1	207336692	207337409	+	-0.045	8.93537e-07
ENSG00000105221	AKT2	chr19	40236256	40238091	-	-0.045	0.00187867
ENSG00000037280	FLT4	chr5	180608967	180610025	-	-0.045	0.0183049
ENSG00000106976	DNM1	chr9	128247923	128248753	+	-0.045	0.0299511
ENSG00000026036	RTEL1-TNFRSF6B	chr20	63691741	63693003	+	-0.044	0.000588277
ENSG00000198830	HMGN2	chr1	26473482	26474135	+	-0.044	0.00103161
ENSG00000135775	COG2	chr1	230669355	230671640	+	-0.044	0.00726486
ENSG00000117335	CD46	chr1	207759638	207761446	+	-0.044	0.0120409
ENSG00000143416	SELENBP1	chr1	151365188	151365684	-	-0.044	0.0394828
ENSG00000079616	KIF22	chr16	29798592	29799184	+	-0.043	0.000442896
ENSG00000197102	DYNC1H1	chr14	102048515	102049582	+	-0.043	0.0111259
ENSG00000185920	PTCH1	chr9	95449840	95453620	-	-0.043	0.044467
ENSG00000137504	CREBZF	chr11	85660334	85661749	-	-0.042	0.0078658
ENSG00000127837	AAMP	chr2	218265578	218265946	-	-0.042	0.00901275
ENSG00000160818	GPATCH4	chr1	156596080	156596478	-	-0.042	0.0137302
ENSG00000132535	DLG4	chr17	7193963	7194495	-	-0.042	0.0323482
ENSG00000102103	PQBP1	chrX	48902232	48903084	+	-0.041	0.000987687
ENSG00000111665	CDCA3	chr12	6850466	6851009	-	-0.041	0.0451794
ENSG00000166333	ILK	chr11	6608693	6609156	+	-0.04	0.00966338
ENSG00000076706	AP002956.1	chr11	119312769	119314576	-	-0.039	0.00298656
ENSG00000198736	MSRB1	chr16	1940777	1941405	-	-0.039	0.0240324
ENSG00000089693	MLF2	chr12	6750176	6750766	-	-0.038	0.00073454
ENSG00000042429	MED17	chr11	93809716	93812378	+	-0.038	0.00322537
ENSG00000173171	MTX1	chr1	155210547	155212219	+	-0.038	0.015591
ENSG00000120833	SOCS2	chr12	93572684	93576206	+	-0.038	0.0298297
ENSG00000143416	SELENBP1	chr1	151365767	151366453	-	-0.038	0.0406528
ENSG00000196839	ADA	chr20	44620298	44621147	-	-0.037	2.54816e-06
ENSG00000198818	SFT2D1	chr6	166322856	166324595	-	-0.037	1.93244e-05
ENSG00000066322	ELOVL1	chr1	43364927	43365376	-	-0.037	0.0235463
ENSG00000162191	UBXN1	chr11	62676812	62677832	-	-0.036	0.000165905
ENSG00000101158	NELFCD	chr20	58992997	58993544	+	-0.036	0.000321145
ENSG00000258890	CEP95	chr17	64534584	64536748	+	-0.036	0.00103161
ENSG00000179335	CLK3	chr15	74620008	74622216	+	-0.036	0.00126368
ENSG00000187147	RNF220	chr1	44649882	44651723	+	-0.036	0.00840337
ENSG00000143418	CERS2	chr1	150967391	150967714	-	-0.036	0.0155339
ENSG00000137409	MTCH1	chr6	36970405	36970694	-	-0.035	0.001082
ENSG00000105373	NOP53	chr19	47755755	47756604	+	-0.035	0.00626101
ENSG00000136279	DBNL	chr7	44057781	44058280	+	-0.035	0.0165971
ENSG00000120616	EPC1	chr10	32291162	32292644	-	-0.035	0.0305815
ENSG00000215301	DDX3X	chrX	41341483	41342653	+	-0.034	0
ENSG00000064961	HMG20B	chr19	3576260	3576625	+	-0.034	7.74125e-05
ENSG00000197694	SPTAN1	chr9	128598962	128600115	+	-0.034	0.0231756
ENSG00000090316	MAEA	chr4	1338421	1340136	+	-0.034	0.0251008
ENSG00000141959	PFKL	chr21	44319350	44321875	+	-0.033	8.11645e-06
ENSG00000131748	STARD3	chr17	39662250	39663484	+	-0.033	0.0109427
ENSG00000204843	DCTN1	chr2	74367970	74368880	-	-0.033	0.0184779
ENSG00000106263	EIF3B	chr7	2378688	2379242	+	-0.032	0
ENSG00000099901	RANBP1	chr22	20126302	20127181	+	-0.032	5.37212e-05
ENSG00000215301	DDX3X	chrX	41346858	41347451	+	-0.032	0.0446488
ENSG00000048140	TSPAN17	chr5	176652742	176655020	+	-0.032	0.0489454
ENSG00000121022	COPS5	chr8	67043081	67045960	-	-0.031	2.17367e-11
ENSG00000205581	HMGN1	chr21	39345145	39348339	-	-0.031	0.00547365
ENSG00000169045	HNRNPH1	chr5	179616868	179617110	-	-0.031	0.0258668
ENSG00000088038	CNOT3	chr19	54143659	54144134	+	-0.03	0.00124124
ENSG00000187514	PTMA	chr2	231711347	231711983	+	-0.03	0.00247326
ENSG00000165802	NSMF	chr9	137452735	137453820	-	-0.03	0.0330088
ENSG00000125733	TRIP10	chr19	6743193	6743598	+	-0.03	0.0418211
ENSG00000115548	KDM3A	chr2	86489519	86491057	+	-0.029	6.12201e-06
ENSG00000138073	PREB	chr2	27131671	27132082	-	-0.029	0.0475784
ENSG00000243989	ACY1	chr3	51985851	51986331	+	-0.028	0.0388105
ENSG00000196498	NCOR2	chr12	124334423	124335280	-	-0.028	0.0412854
ENSG00000109323	MANBA	chr4	102664684	102669049	-	-0.027	0.00109416
ENSG00000185896	LAMP1	chr13	113320344	113321470	+	-0.027	0.0160543
ENSG00000130713	EXOSC2	chr9	130697581	130698251	+	-0.027	0.0329831
ENSG00000204628	RACK1	chr5	181236928	181237719	-	-0.026	1.36169e-05
ENSG00000146263	MMS22L	chr6	97263334	97268002	-	-0.026	2.2193e-05
ENSG00000165688	PMPCA	chr9	136421831	136423760	+	-0.026	0.011584
ENSG00000100911	PSME2	chr14	24144399	24145155	-	-0.025	0.0300718
ENSG00000114062	UBE3A	chr15	25333727	25340228	-	-0.025	0.0471033
ENSG00000042429	MED17	chr11	93807500	93809876	+	-0.024	6.07226e-05
ENSG00000110321	EIF4G2	chr11	10799551	10800348	-	-0.024	0.022201
ENSG00000129197	RPAIN	chr17	5425970	5428211	+	-0.024	0.0388105
ENSG00000114786	ABHD14A-ACY1	chr3	51987555	51988603	+	-0.024	0.0429026
ENSG00000075415	SLC25A3	chr12	98593974	98595848	+	-0.023	9.10322e-06
ENSG00000169764	UGP2	chr2	63887401	63890185	+	-0.023	0.000280195
ENSG00000075415	SLC25A3	chr12	98593624	98594135	+	-0.023	0.00149182
ENSG00000140848	CPNE2	chr16	57146084	57147964	+	-0.023	0.00681323
ENSG00000110321	EIF4G2	chr11	10804286	10805015	-	-0.022	8.44397e-07
ENSG00000197102	DYNC1H1	chr14	102040597	102041734	+	-0.022	0.00133243
ENSG00000089094	KDM2B	chr12	121439856	121440977	-	-0.022	0.0113709
ENSG00000113013	HSPA9	chr5	138556773	138557496	-	-0.022	0.0246479
ENSG00000087191	PSMC5	chr17	63828137	63829563	+	-0.021	2.89494e-09
ENSG00000011485	PPP5C	chr19	46387365	46388448	+	-0.021	2.86722e-05
ENSG00000166340	TPP1	chr11	6617625	6618915	-	-0.021	0.000553625
ENSG00000116670	MAD2L2	chr1	11680352	11680613	-	-0.021	0.00322537
ENSG00000160753	RUSC1	chr1	155325863	155327132	+	-0.021	0.0138666
ENSG00000179335	CLK3	chr15	74622119	74622560	+	-0.021	0.0246534
ENSG00000120008	WDR11	chr10	120889077	120890009	+	-0.021	0.0327917
ENSG00000142208	AKT1	chr14	104770744	104772452	-	-0.02	0.00165376
ENSG00000171720	HDAC3	chr5	141628113	141628639	-	-0.02	0.0427058
ENSG00000136319	TTC5	chr14	20291982	20295526	-	-0.019	6.72906e-05
ENSG00000196531	NACA	chr12	56712439	56712908	-	-0.019	0.000235338
ENSG00000104904	OAZ1	chr19	2271384	2271954	+	-0.019	0.000312041
ENSG00000157191	NECAP2	chr1	16449092	16452015	+	-0.019	0.00737192
ENSG00000090061	CCNK	chr14	99502718	99503644	+	-0.019	0.0337403
ENSG00000089053	ANAPC5	chr12	121327095	121328497	-	-0.018	0.000987687
ENSG00000170791	CHCHD7	chr8	56211788	56214667	+	-0.018	0.0295316
ENSG00000108107	RPL28	chr19	55386569	55388048	+	-0.017	5.16241e-09
ENSG00000117410	ATP6V0B	chr1	43977025	43978295	+	-0.017	0.00547365
ENSG00000178035	IMPDH2	chr3	49028430	49028806	-	-0.017	0.00992541
ENSG00000182199	SHMT2	chr12	57232210	57232575	+	-0.017	0.0147175
ENSG00000265241	RBM8A	chr1	145926481	145927077	-	-0.016	0.00502316
ENSG00000241370	RPP21	chr6	30345297	30346557	+	-0.016	0.0199117
ENSG00000183207	RUVBL2	chr19	49009972	49010611	+	-0.016	0.0418211
ENSG00000185088	RPS27L	chr15	63153852	63155731	-	-0.015	0.000279134
ENSG00000136104	RNASEH2B	chr13	50953904	50956503	+	-0.015	0.00196464
ENSG00000077152	UBE2T	chr1	202334988	202335818	-	-0.015	0.00619418
ENSG00000135018	UBQLN1	chr9	83666349	83669327	-	-0.015	0.00672957
ENSG00000161960	EIF4A1	chr17	7577826	7578244	+	-0.015	0.00980497
ENSG00000177054	ZDHHC13	chr11	19166301	19170568	+	-0.015	0.0175395
ENSG00000089053	ANAPC5	chr12	121345838	121347005	-	-0.015	0.0308116
ENSG00000060138	YBX3	chr12	10701959	10704148	-	-0.014	2.20076e-07
ENSG00000185088	RPS27L	chr15	63156412	63157477	-	-0.014	1.99861e-05
ENSG00000198755	RPL10A	chr6	35468419	35468873	+	-0.014	7.34072e-05
ENSG00000102226	USP11	chrX	47239350	47239907	+	-0.014	0.0192861
ENSG00000163818	LZTFL1	chr3	45834237	45835784	-	-0.014	0.0293541
ENSG00000038274	MAT2B	chr5	163512001	163513669	+	-0.014	0.0323482
ENSG00000153187	HNRNPU	chr1	244860334	244862534	-	-0.013	7.73771e-10
ENSG00000101266	CSNK2A1	chr20	487426	488778	-	-0.013	1.82136e-05
ENSG00000117593	DARS2	chr1	173826686	173828399	+	-0.013	0.00458282
ENSG00000049656	CLPTM1L	chr5	1324762	1325816	-	-0.013	0.0325335
ENSG00000149136	SSRP1	chr11	57326702	57327514	-	-0.012	4.38609e-05
ENSG00000101266	CSNK2A1	chr20	499254	499934	-	-0.012	0.00136487
ENSG00000149136	SSRP1	chr11	57328296	57330138	-	-0.011	2.60961e-07
ENSG00000147403	RPL10	chrX	154399802	154400626	+	-0.011	0.00644924
ENSG00000041357	PSMA4	chr15	78542176	78542645	+	-0.011	0.0184779
ENSG00000151694	ADAM17	chr2	9521202	9523338	-	-0.011	0.0327248
ENSG00000026025	VIM	chr10	17235845	17236379	+	-0.011	0.0392245
ENSG00000126934	MAP2K2	chr19	4094452	4095449	-	-0.011	0.0419816
ENSG00000117139	KDM5B	chr1	202731827	202733886	-	-0.011	0.0427058
ENSG00000063177	RPL18	chr19	48615330	48615946	-	-0.01	8.93537e-07
ENSG00000198721	ECI2	chr6	4117307	4119275	-	-0.01	0.000218616
ENSG00000153187	HNRNPU	chr1	244859274	244862381	-	-0.009	0.0175395
ENSG00000115053	NCL	chr2	231458265	231459125	-	-0.008	0.000482484
ENSG00000111144	LTA4H	chr12	96009093	96013258	-	-0.008	0.00858758
ENSG00000198832	SELENOM	chr22	31105929	31107533	-	-0.008	0.0265638
ENSG00000250722	SELENOP	chr5	42804655	42807108	-	-0.007	0.00935232
ENSG00000084072	PPIE	chr1	39741894	39743297	+	-0.007	0.0195259
ENSG00000105193	RPS16	chr19	39433664	39435708	-	-0.006	0.00111523
ENSG00000115286	NDUFS7	chr19	1388832	1391050	+	-0.006	0.0300451
ENSG00000164934	DCAF13	chr8	103427096	103430689	+	-0.006	0.0489454
ENSG00000197728	RPS26	chr12	56042424	56043493	+	-0.005	0.0388105
ENSG00000166913	YWHAB	chr20	44901530	44904116	+	-0.005	0.0389158
ENSG00000187514	PTMA	chr2	231711347	231711983	+	-0.004	0.0412901
ENSG00000111011	RSRC2	chr12	122518838	122521428	-	0.017	0.00874539
ENSG00000100462	PRMT5	chr14	22920528	22921056	-	0.019	0.0402241
ENSG00000265681	RPL17	chr18	49491531	49491833	-	0.022	0.0126435
ENSG00000092531	SNAP23	chr15	42512954	42513447	+	0.024	0.0337403
ENSG00000154743	TSEN2	chr3	12529761	12531659	+	0.033	0.0231756
ENSG00000131469	RPL27	chr17	42998418	43000102	+	0.039	0.0034199
ENSG00000071564	TCF3	chr19	1615284	1615821	-	0.041	0.0419816
ENSG00000265681	RPL17	chr18	49491531	49491833	-	0.043	0.00606384
ENSG00000187325	TAF9B	chrX	78137748	78138098	-	0.044	0.0154463
ENSG00000064607	SUGP2	chr19	19004167	19004646	-	0.046	0.0199117
ENSG00000103510	KAT8	chr16	31130745	31131359	+	0.055	0.0337403
ENSG00000168256	NKIRAS2	chr17	42022398	42022640	+	0.066	0.0286786
ENSG00000143224	PPOX	chr1	161167099	161167486	+	0.066	0.0431949
ENSG00000105640	RPL18A	chr19	17861292	17861472	+	0.07	1.0131e-09
ENSG00000182093	WRB	chr21	39390697	39391476	+	0.071	0.0128757
ENSG00000166908	PIP4K2C	chr12	57601525	57603418	+	0.073	0.0234518
ENSG00000101158	NELFCD	chr20	58994641	58995133	+	0.073	0.0320671
ENSG00000075711	DLG1	chr3	197065275	197065809	-	0.077	0.00858758
ENSG00000143416	SELENBP1	chr1	151369003	151369769	-	0.085	0.0180911
ENSG00000133142	TCEAL4	chrX	103585858	103586291	+	0.091	0.0327917
ENSG00000198755	RPL10A	chr6	35468946	35469529	+	0.097	0.00321241
ENSG00000180891	CUEDC1	chr17	57866473	57867415	-	0.099	0.030255
ENSG00000168824	NSG1	chr4	4417234	4419058	+	0.106	0.0224862
ENSG00000137955	RABGGTB	chr1	75789951	75790274	+	0.112	0.0348435
ENSG00000164548	TRA2A	chr7	23521706	23522432	-	0.114	0.0136109
ENSG00000175197	DDIT3	chr12	57517268	57517753	-	0.123	0.0176963
ENSG00000115524	SF3B1	chr2	197418795	197420542	-	0.127	0.0405002
ENSG00000197989	SNHG12	chr1	28579532	28579981	-	0.129	0.00118536
ENSG00000109184	DCUN1D4	chr4	51886567	51887244	+	0.129	0.0212074
ENSG00000082269	FAM135A	chr6	70524930	70526698	+	0.13	0.0308477
ENSG00000090447	TFAP4	chr16	4260089	4260595	-	0.132	0.0489973
ENSG00000145191	EIF2B5	chr3	184143051	184144224	+	0.135	0.00947988
ENSG00000112739	PRPF4B	chr6	4061654	4062299	+	0.136	0.00153316
ENSG00000115282	TTC31	chr2	74490243	74491184	+	0.143	0.0243023
ENSG00000243970	PPIEL	chr1	39547578	39548951	-	0.148	0.0146898
ENSG00000117616	RSRP1	chr1	25243549	25245301	-	0.151	0.00084455
ENSG00000174365	SNHG11	chr20	38450261	38450921	+	0.152	0.0163556
ENSG00000187848	P2RX2	chr12	132621618	132621972	+	0.157	0.0391101
ENSG00000135740	SLC9A5	chr16	67255392	67255930	+	0.158	0.0225248
ENSG00000149483	TMEM138	chr11	61364249	61364518	+	0.163	0.0489973
ENSG00000089639	GMIP	chr19	19635414	19635721	-	0.172	0.0041095
ENSG00000139372	TDG	chr12	103982798	103983389	+	0.172	0.0155339
ENSG00000159199	ATP5MC1	chr17	48893408	48895334	+	0.172	0.0480264
ENSG00000090061	CCNK	chr14	99500765	99502376	+	0.177	0.0137302
ENSG00000140474	ULK3	chr15	74840233	74840641	-	0.188	0.000718782
ENSG00000144395	CCDC150	chr2	196729192	196729861	+	0.192	0.00796738
ENSG00000134222	PSRC1	chr1	109282679	109283122	-	0.192	0.0398556
ENSG00000165359	INTS6L	chrX	135569336	135573033	+	0.202	0.000862865
ENSG00000103064	SLC7A6	chr16	68297233	68301819	+	0.205	0.0152417
ENSG00000183258	DDX41	chr5	177516287	177516835	-	0.206	0.00533064
ENSG00000160221	GATD3A	chr21	44144820	44145723	+	0.21	0.0172543
ENSG00000138796	HADH	chr4	108027687	108028069	+	0.219	0.0172543
ENSG00000106610	STAG3L4	chr7	67308576	67309139	+	0.225	0.0491962
ENSG00000099840	IZUMO4	chr19	2097928	2098334	+	0.236	0.0398556
ENSG00000088826	SMOX	chr20	4182088	4182848	+	0.256	0.0199117
ENSG00000012171	SEMA3B	chr3	50273534	50273828	+	0.262	0.046151
ENSG00000110619	CARS	chr11	3001969	3002600	-	0.269	0.00178414
ENSG00000187848	P2RX2	chr12	132621474	132621972	+	0.273	0.0179772
ENSG00000156650	KAT6B	chr10	74975398	74977437	+	0.279	0.0443891
ENSG00000080823	MOK	chr14	102232534	102233789	-	0.283	0.00192256
ENSG00000083290	ULK2	chr17	19770829	19776407	-	0.286	0.0352377
ENSG00000168291	PDHB	chr3	58429707	58430238	-	0.289	0.00731997
ENSG00000132781	MUTYH	chr1	45332762	45333324	-	0.314	6.21861e-05
ENSG00000100722	ZC3H14	chr14	88567857	88568153	+	0.341	0.00181306
ENSG00000183963	SMTN	chr22	31080449	31080754	+	0.346	0.00515064
ENSG00000176978	DPP7	chr9	137114242	137114576	-	0.351	0.0180912
ENSG00000185522	LMNTD2	chr11	555304	555930	-	0.352	0.0225248
ENSG00000138738	PRDM5	chr4	120816452	120816924	-	0.378	0.0216169
ENSG00000090539	CHRD	chr3	184381018	184381364	+	0.411	0.000165575
ENSG00000168071	CCDC88B	chr11	64351159	64351616	+	0.424	9.16447e-05
ENSG00000142046	TMEM91	chr19	41382771	41384083	+	0.428	0.000484742
ENSG00000137101	CD72	chr9	35615942	35616689	-	0.434	0.00149182
ENSG00000006071	ABCC8	chr11	17428288	17428670	-	0.445	0.0131179
ENSG00000100867	DHRS2	chr14	23639793	23643219	+	0.452	6.72906e-05
ENSG00000204301	NOTCH4	chr6	32194842	32196421	-	0.454	0.0119308
ENSG00000197653	DNAH10	chr12	123929663	123930573	+	0.475	0.0242181
ENSG00000204758	AC008429.1	chr5	172957153	172958257	-	0.485	0.0147231
ENSG00000168824	NSG1	chr4	4385856	4387173	+	0.49	3.22033e-05
ENSG00000197558	SSPO	chr7	149791301	149791706	+	0.5	0.0114532
ENSG00000198590	C3orf35	chr3	37417018	37418101	+	0.501	0.0482373
ENSG00000089820	ARHGAP4	chrX	153910170	153910611	-	0.516	0.041063
ENSG00000168060	NAALADL1	chr11	65046188	65046526	-	0.575	1.68625e-05
ENSG00000282458	WASH5P	chr19	65821	66499	-	0.615	2.6381e-05
ENSG00000165555	NOXRED1	chr14	77405912	77406875	-	0.617	9.67862e-05
ENSG00000130545	CRB3	chr19	6466465	6467221	+	0.633	0.0079451
ENSG00000177000	MTHFR	chr1	11802880	11803526	-	0.653	0.00642296
ENSG00000133107	TRPC4	chr13	37639039	37639299	-	0.686	0.000299334
ENSG00000145476	CYP4V2	chr4	186201156	186205302	+	0.711	2.97788e-05
ENSG00000118526	TCF21	chr6	133891712	133895553	+	0.777	0.0178829
ENSG00000268066	FMR1-AS1	chrX	147909430	147911817	-	0.881	0.00424785

## Sheet: SE_ControlvsSETD2C
Supplementary Data 2. SE changes in SETD2 knockout cells expressing SETD2 C
GeneID	GeneSymbol	chr	start	end	strand	IncLevelDifference	FDR
ENSG00000058063	ATP11B	chr3	182905793	182905919	+	-1	1.24175e-07
ENSG00000124813	RUNX2	chr6	45513449	45513653	+	-1	1.5335e-06
ENSG00000174165	ZDHHC24	chr11	66529311	66529488	-	-1	1.64703e-06
ENSG00000249306	LINC01411	chr5	174517758	174517905	+	-1	1.67294e-06
ENSG00000161040	FBXL13	chr7	103028599	103028748	-	-1	1.88803e-06
ENSG00000118513	MYB	chr6	135194959	135195081	+	-1	3.07312e-06
ENSG00000154269	ENPP3	chr6	131638450	131638576	+	-1	5.03387e-06
ENSG00000143797	MBOAT2	chr2	8974358	8974435	-	-1	5.2327e-06
ENSG00000154269	ENPP3	chr6	131638446	131638576	+	-1	8.35357e-06
ENSG00000226383	LINC01876	chr2	156205381	156205438	-	-1	1.36529e-05
ENSG00000231527	FAM27C	chr9	61952972	61954499	+	-0.956	2.53049e-06
ENSG00000142599	RERE	chr1	8423166	8423247	-	-0.903	3.27964e-06
ENSG00000171714	ANO5	chr11	22211236	22211314	+	-0.901	1.36706e-07
ENSG00000197147	LRRC8B	chr1	89558710	89559036	+	-0.9	3.16843e-05
ENSG00000198825	INPP5F	chr10	119781060	119781242	+	-0.887	0.00759109
ENSG00000179935	LINC00652	chr20	18791741	18792133	-	-0.879	0.0168106
ENSG00000106829	TLE4	chr9	79649819	79649858	+	-0.876	9.06775e-08
ENSG00000100197	CYP2D6	chr22	42129032	42129185	-	-0.876	9.51321e-05
ENSG00000213468	FIRRE	chrX	131695843	131695913	-	-0.872	5.74384e-07
ENSG00000119636	BBOF1	chr14	74048345	74048453	+	-0.855	0.000210735
ENSG00000080644	CHRNA3	chr15	78593913	78594011	-	-0.849	0.00482961
ENSG00000125510	OPRL1	chr20	64086504	64086599	+	-0.847	0.018791
ENSG00000139629	GALNT6	chr12	51390849	51390937	-	-0.843	0.000310163
ENSG00000178773	CPNE7	chr16	89583443	89583528	+	-0.841	0.0215676
ENSG00000223745	CCDC18-AS1	chr1	93338229	93338268	-	-0.835	1.5335e-06
ENSG00000132781	MUTYH	chr1	45333284	45333324	-	-0.831	7.17331e-07
ENSG00000231607	DLEU2	chr13	50070581	50070641	-	-0.822	0.0301433
ENSG00000133962	CATSPERB	chr14	91723048	91723189	-	-0.818	5.20413e-05
ENSG00000213468	FIRRE	chrX	131711650	131711744	-	-0.782	3.27964e-06
ENSG00000284707	AC079781.5	chr7	97945507	97945615	-	-0.77	0.000417835
ENSG00000247828	TMEM161B-AS1	chr5	88291383	88291476	+	-0.764	0.00497095
ENSG00000136161	RCBTB2	chr13	48524658	48524757	-	-0.761	0.0067226
ENSG00000028310	BRD9	chr5	869037	869119	-	-0.756	0.000177338
ENSG00000132199	ENOSF1	chr18	691067	691106	-	-0.748	0.00192096
ENSG00000217801	AL390719.1	chr1	1061019	1061117	+	-0.738	0.00180291
ENSG00000171714	ANO5	chr11	22211263	22211314	+	-0.73	5.72653e-05
ENSG00000149591	TAGLN	chr11	117199632	117199829	+	-0.73	0.000124379
ENSG00000216937	CCDC7	chr10	32623718	32623817	+	-0.728	0.000829766
ENSG00000120159	CAAP1	chr9	26866633	26866780	-	-0.726	0.0121094
ENSG00000198860	TSEN15	chr1	184095030	184095092	+	-0.721	0.000411762
ENSG00000262879	AC068152.1	chr17	47007839	47007884	-	-0.72	0.000531957
ENSG00000249738	AC008691.1	chr5	159354003	159354121	+	-0.719	0.00040691
ENSG00000178927	CYBC1	chr17	82450198	82450254	-	-0.707	7.05286e-06
ENSG00000172954	LCLAT1	chr2	30459551	30459722	+	-0.707	0.00528465
ENSG00000255468	AP001107.9	chr11	66349334	66349470	+	-0.707	0.0169309
ENSG00000259146	AC005476.2	chr14	71310557	71310679	-	-0.704	0.000153647
ENSG00000230524	COL6A4P1	chr3	15173455	15174061	-	-0.695	8.72809e-06
ENSG00000135636	DYSF	chr2	71620546	71620609	+	-0.69	0.0289103
ENSG00000261611	AC010547.4	chr16	71456071	71456121	-	-0.688	0.0042809
ENSG00000055917	PUM2	chr2	20332966	20333063	-	-0.677	0.0290463
ENSG00000175581	MRPL48	chr11	73823012	73823070	+	-0.663	0.00690771
ENSG00000185730	ZNF696	chr8	143292142	143292284	+	-0.66	0.00320954
ENSG00000241878	PISD	chr22	31628852	31628981	-	-0.66	0.0354191
ENSG00000178917	ZNF852	chr3	44502964	44503056	-	-0.657	0.00380816
ENSG00000103671	TRIP4	chr15	64393340	64393434	+	-0.653	0.0106117
ENSG00000143207	COP1	chr1	176149005	176149074	-	-0.651	0.00023474
ENSG00000111596	CNOT2	chr12	70294236	70294294	+	-0.639	0.0144552
ENSG00000183889	AC138969.1	chr16	16318550	16318734	+	-0.637	0.0119802
ENSG00000180530	NRIP1	chr21	15014343	15014466	-	-0.635	7.93367e-05
ENSG00000101333	PLCB4	chr20	9096286	9096342	+	-0.634	0.00348489
ENSG00000161091	MFSD12	chr19	3572860	3573021	-	-0.63	0.0149725
ENSG00000152457	DCLRE1C	chr10	14945434	14945565	-	-0.629	6.4623e-06
ENSG00000074319	TSG101	chr11	18479902	18480046	-	-0.627	0.029363
ENSG00000244026	FAM86DP	chr3	75427774	75427908	-	-0.626	0.00828423
ENSG00000174891	RSRC1	chr3	158225656	158225733	+	-0.626	0.0221103
ENSG00000188313	PLSCR1	chr3	146525604	146525647	-	-0.623	0.0083465
ENSG00000090539	CHRD	chr3	184381075	184381130	+	-0.619	0.00533051
ENSG00000249859	PVT1	chr8	127851933	127852347	+	-0.616	6.06486e-05
ENSG00000285733	AL031315.1	chr6	169458220	169458464	-	-0.612	0.0283659
ENSG00000074201	CLNS1A	chr11	77612297	77612370	-	-0.61	0.000364547
ENSG00000087495	PHACTR3	chr20	59767185	59767395	+	-0.61	0.0176445
ENSG00000096968	JAK2	chr9	4985939	4986022	+	-0.609	0.0149725
ENSG00000082397	EPB41L3	chr18	5398020	5398143	-	-0.604	0.0145368
ENSG00000215045	GRID2IP	chr7	6521428	6521523	-	-0.591	0.0160244
ENSG00000162994	CLHC1	chr2	55208625	55208710	-	-0.59	0.00935788
ENSG00000154175	ABI3BP	chr3	100864832	100864907	-	-0.584	0.00123849
ENSG00000238105	GOLGA2P5	chr12	100167053	100167141	-	-0.582	0.0186198
ENSG00000196305	IARS	chr9	92240642	92240691	-	-0.581	0.00214845
ENSG00000237357	BX088651.4	chr9	42568784	42568914	-	-0.578	0.00349028
ENSG00000198075	SULT1C4	chr2	108382384	108382482	+	-0.573	0.00373299
ENSG00000113742	CPEB4	chr5	173932449	173932500	+	-0.563	0.0464837
ENSG00000118307	CASC1	chr12	25144364	25144677	-	-0.562	0.010181
ENSG00000248309	MEF2C-AS1	chr5	88905701	88905773	+	-0.561	0.0234448
ENSG00000164651	SP8	chr7	20785947	20786043	-	-0.56	0.00692341
ENSG00000184465	WDR27	chr6	169572418	169572540	-	-0.554	0.0123012
ENSG00000031823	RANBP3	chr19	5950716	5950875	-	-0.549	0.0144231
ENSG00000187764	SEMA4D	chr9	89418362	89418437	-	-0.548	0.0242064
ENSG00000131374	TBC1D5	chr3	17622647	17622765	-	-0.547	0.011367
ENSG00000106070	GRB10	chr7	50780626	50780736	-	-0.546	0.042706
ENSG00000230461	PROX1-AS1	chr1	213965303	213965481	-	-0.543	0.0133823
ENSG00000073803	MAP3K13	chr3	185443444	185443636	+	-0.543	0.0268155
ENSG00000113966	ARL6	chr3	97765990	97766089	+	-0.537	0.0255965
ENSG00000228409	CCT6P1	chr7	65752163	65752202	+	-0.53	0.00263271
ENSG00000136938	ANP32B	chr9	98002275	98002387	+	-0.527	0.000417835
ENSG00000134955	SLC37A2	chr11	125084233	125084319	+	-0.525	0.000273205
ENSG00000121067	SPOP	chr17	49636758	49636809	-	-0.519	0.0424819
ENSG00000154316	TDH	chr8	11361385	11361535	+	-0.516	0.0200462
ENSG00000215790	SLC35E2A	chr1	1744250	1744668	-	-0.514	0.0100297
ENSG00000117322	CR2	chr1	207473544	207473721	+	-0.512	0.0312345
ENSG00000174628	IQCK	chr16	19735352	19735450	+	-0.508	0.000530567
ENSG00000105676	ARMC6	chr19	19037551	19037707	+	-0.507	0.0298979
ENSG00000106692	FKTN	chr9	105598505	105598701	+	-0.506	0.0318446
ENSG00000141562	NARF	chr17	82459274	82459448	+	-0.5	0.00829508
ENSG00000238184	CD81-AS1	chr11	2334910	2335019	-	-0.5	0.0141896
ENSG00000177479	ARIH2	chr3	48944981	48945181	+	-0.5	0.0198561
ENSG00000100802	C14orf93	chr14	22999956	23000117	-	-0.5	0.0268818
ENSG00000183023	SLC8A1	chr2	40446414	40446648	-	-0.5	0.0310496
ENSG00000164733	CTSB	chr8	11862344	11862478	-	-0.5	0.0337099
ENSG00000157224	CLDN12	chr7	90487326	90487420	+	-0.498	0.00215173
ENSG00000240498	CDKN2B-AS1	chr9	22113665	22113799	+	-0.495	0.0143742
ENSG00000158806	NPM2	chr8	22025646	22025772	+	-0.494	0.0354475
ENSG00000165973	NELL1	chr11	21534373	21534514	+	-0.491	0.0339077
ENSG00000178163	ZNF518B	chr4	10454804	10454988	-	-0.489	6.32621e-05
ENSG00000163466	ARPC2	chr2	218236368	218236733	+	-0.485	0.0469013
ENSG00000228775	WEE2-AS1	chr7	141727203	141727378	-	-0.474	0.000383934
ENSG00000172667	ZMAT3	chr3	179071326	179071447	-	-0.47	0.0269465
ENSG00000189423	USP32P3	chr17	20420378	20420605	+	-0.464	0.0405744
ENSG00000226383	LINC01876	chr2	156013672	156013783	-	-0.456	0.0270783
ENSG00000204120	GIGYF2	chr2	232731121	232731234	+	-0.453	0.042706
ENSG00000224897	POT1-AS1	chr7	125125824	125125977	+	-0.451	0.0466539
ENSG00000155893	PXYLP1	chr3	141234215	141234318	+	-0.447	0.0301433
ENSG00000157890	MEGF11	chr15	66128305	66128433	-	-0.44	0.0224719
ENSG00000197077	KIAA1671	chr22	25014429	25014566	+	-0.435	0.00104076
ENSG00000223745	CCDC18-AS1	chr1	93324634	93324729	-	-0.434	8.02304e-05
ENSG00000115310	RTN4	chr2	55025085	55027485	-	-0.432	5.12944e-06
ENSG00000172775	FAM192A	chr16	57178501	57178852	-	-0.432	0.000699878
ENSG00000258555	SPECC1L-ADORA2A	chr22	24433130	24433736	+	-0.427	0.000141812
ENSG00000188997	KCTD21	chr11	78186680	78186816	-	-0.426	0.0208793
ENSG00000170035	UBE2E3	chr2	181075495	181075528	+	-0.421	0.0402018
ENSG00000172725	CORO1B	chr11	67440701	67440836	-	-0.415	0.045135
ENSG00000130254	SAFB2	chr19	5611119	5611630	-	-0.414	8.03197e-05
ENSG00000150455	TIRAP	chr11	126289664	126289833	+	-0.414	0.0217431
ENSG00000171792	RHNO1	chr12	2886977	2887111	+	-0.41	0.0244909
ENSG00000123415	SMUG1	chr12	54186846	54187011	-	-0.408	0.0357979
ENSG00000241945	PWP2	chr21	44127574	44127693	+	-0.398	0.0438443
ENSG00000215045	GRID2IP	chr7	6520577	6520761	-	-0.397	0.0238368
ENSG00000177119	ANO6	chr12	45228167	45228273	+	-0.392	0.00373299
ENSG00000164010	ERMAP	chr1	42817533	42817815	+	-0.392	0.0397729
ENSG00000154710	RABGEF1	chr7	66739995	66740792	+	-0.387	0.0334648
ENSG00000110031	LPXN	chr11	58564154	58564201	-	-0.386	0.00500678
ENSG00000157890	MEGF11	chr15	66128305	66128411	-	-0.38	0.0151803
ENSG00000204120	GIGYF2	chr2	232734416	232734486	+	-0.379	0.0444612
ENSG00000175764	TTLL11	chr9	121860336	121860443	-	-0.365	0.0143742
ENSG00000272146	ARF4-AS1	chr3	57600058	57600169	+	-0.362	0.0461604
ENSG00000125257	ABCC4	chr13	95269309	95269422	-	-0.356	0.0261037
ENSG00000119979	FAM45A	chr10	119105310	119105495	+	-0.355	0.0436247
ENSG00000255036	STRA6LP	chr9	97318462	97318582	+	-0.351	0.00609456
ENSG00000167733	HSD11B1L	chr19	5686415	5686527	+	-0.349	0.0381874
ENSG00000050820	BCAR1	chr16	75264350	75264601	-	-0.345	1.18889e-06
ENSG00000160570	DEDD2	chr19	42204461	42204559	-	-0.344	0.0106426
ENSG00000177728	TMEM94	chr17	75492238	75492337	+	-0.343	0.00281555
ENSG00000173818	ENDOV	chr17	80421827	80421962	+	-0.34	0.00294267
ENSG00000175029	CTBP2	chr10	125122656	125122868	-	-0.34	0.00400493
ENSG00000228486	C2orf92	chr2	97688894	97688993	+	-0.338	0.0257218
ENSG00000186976	EFCAB6	chr22	43772891	43773103	-	-0.338	0.0319362
ENSG00000206530	CFAP44	chr3	113373410	113373556	-	-0.337	0.00702614
ENSG00000160570	DEDD2	chr19	42216679	42217045	-	-0.335	0.00174297
ENSG00000151422	FER	chr5	108782662	108782755	+	-0.329	0.0217431
ENSG00000064012	CASP8	chr2	201272897	201272942	+	-0.326	0.00993144
ENSG00000058335	RASGRF1	chr15	79012488	79012527	-	-0.325	0.0234281
ENSG00000062598	ELMO2	chr20	46398696	46398771	-	-0.323	0.0276886
ENSG00000198911	SREBF2	chr22	41891249	41891399	+	-0.322	0.0281537
ENSG00000183077	AFMID	chr17	78205092	78205190	+	-0.318	0.00792242
ENSG00000127720	METTL25	chr12	82438717	82438791	+	-0.318	0.0303433
ENSG00000173295	FAM86B3P	chr8	8234482	8234584	+	-0.316	0.00275508
ENSG00000104731	KLHDC4	chr16	87755193	87755292	-	-0.314	0.0430816
ENSG00000225889	AC012368.1	chr2	64229170	64229288	+	-0.309	0.0112719
ENSG00000134686	PHC2	chr1	33368535	33368622	-	-0.306	0.0270783
ENSG00000153157	SYCP2L	chr6	10902874	10902963	+	-0.302	0.00461211
ENSG00000123200	ZC3H13	chr13	46051931	46051989	-	-0.302	0.0284458
ENSG00000184281	TSSC4	chr11	2401838	2402147	+	-0.299	3.81593e-06
ENSG00000178163	ZNF518B	chr4	10454593	10454988	-	-0.296	0.00104076
ENSG00000122644	ARL4A	chr7	12687634	12687728	+	-0.293	0.0101723
ENSG00000162910	MRPL55	chr1	228108436	228108508	-	-0.291	2.99938e-11
ENSG00000080823	MOK	chr14	102251443	102251610	-	-0.284	0.0213457
ENSG00000168826	ZBTB49	chr4	4306137	4306184	+	-0.282	0.0144231
ENSG00000127720	METTL25	chr12	82386802	82386967	+	-0.28	0.0186198
ENSG00000196678	ERI2	chr16	20805714	20805945	-	-0.276	0.0147605
ENSG00000215126	CBWD6	chr9	41156382	41156439	-	-0.274	0.0200462
ENSG00000147180	ZNF711	chrX	85246929	85247183	+	-0.271	4.18315e-06
ENSG00000171428	NAT1	chr8	18212390	18212774	+	-0.27	0.0199277
ENSG00000156298	TSPAN7	chrX	38562955	38563139	+	-0.269	0.00525098
ENSG00000132749	TESMIN	chr11	68744990	68745111	-	-0.268	0.0118287
ENSG00000121390	PSPC1	chr13	19705661	19705831	-	-0.266	0.00327313
ENSG00000122299	ZC3H7A	chr16	11796218	11796415	-	-0.261	0.00425761
ENSG00000152117	AC073869.1	chr2	131519813	131519942	+	-0.258	0.0359937
ENSG00000233101	HOXB-AS3	chr17	48601427	48601663	+	-0.256	0.00155741
ENSG00000106086	PLEKHA8	chr7	30078589	30078778	+	-0.254	0.0354475
ENSG00000137343	ATAT1	chr6	30642767	30643011	+	-0.252	0.00738447
ENSG00000102893	PHKB	chr16	47463898	47463993	+	-0.252	0.0314755
ENSG00000059377	TBXAS1	chr7	139782487	139782564	+	-0.246	0.00858976
ENSG00000108001	EBF3	chr10	129839082	129839195	-	-0.244	0.0357519
ENSG00000141349	G6PC3	chr17	44071627	44071811	+	-0.242	0.0284458
ENSG00000077782	FGFR1	chr8	38429246	38429390	-	-0.242	0.045135
ENSG00000162910	MRPL55	chr1	228108436	228108474	-	-0.238	1.48021e-06
ENSG00000178927	CYBC1	chr17	82449430	82449956	-	-0.238	0.0017659
ENSG00000106829	TLE4	chr9	79612655	79612718	+	-0.235	0.0339077
ENSG00000072682	P4HA2	chr5	132226931	132227221	-	-0.231	5.68003e-05
ENSG00000223745	CCDC18-AS1	chr1	93326601	93326662	-	-0.231	0.0247526
ENSG00000105552	BCAT2	chr19	48807755	48808236	-	-0.231	0.0326805
ENSG00000168137	SETD5	chr3	9474793	9474971	+	-0.229	1.55135e-05
ENSG00000072682	P4HA2	chr5	132226696	132227221	-	-0.227	5.74384e-07
ENSG00000162572	SCNN1D	chr1	1281410	1281610	+	-0.226	0.045135
ENSG00000186866	POFUT2	chr21	45266021	45266227	-	-0.224	0.00266736
ENSG00000100578	KIAA0586	chr14	58520710	58520861	+	-0.223	0.0238966
ENSG00000088543	C3orf18	chr3	50565465	50565861	-	-0.223	0.0325362
ENSG00000134490	TMEM241	chr18	23430630	23430677	-	-0.221	0.018315
ENSG00000126787	DLGAP5	chr14	55148593	55148684	-	-0.22	2.38111e-05
ENSG00000148187	MRRF	chr9	122286038	122286166	+	-0.22	0.00262015
ENSG00000197912	SPG7	chr16	89540943	89541346	+	-0.219	7.07121e-05
ENSG00000064692	SNCAIP	chr5	122452924	122452995	+	-0.218	0.0261584
ENSG00000214783	POLR2J4	chr7	43969731	43969861	-	-0.214	0.0274007
ENSG00000167733	HSD11B1L	chr19	5684992	5685119	+	-0.213	0.0273923
ENSG00000188690	UROS	chr10	125794021	125794388	-	-0.212	7.17331e-07
ENSG00000197912	SPG7	chr16	89540943	89541384	+	-0.212	0.000236898
ENSG00000249859	PVT1	chr8	127851933	127852347	+	-0.21	3.95411e-07
ENSG00000139636	LMBR1L	chr12	49106510	49106746	-	-0.21	0.00247827
ENSG00000072682	P4HA2	chr5	132227085	132227221	-	-0.21	0.0114118
ENSG00000114021	NIT2	chr3	100341072	100341161	+	-0.21	0.0488443
ENSG00000172071	EIF2AK3	chr2	88593912	88594108	-	-0.208	0.000692117
ENSG00000125846	ZNF133	chr20	18305680	18305807	+	-0.207	0.0146861
ENSG00000164548	TRA2A	chr7	23531180	23531270	-	-0.207	0.0262014
ENSG00000067221	STOML1	chr15	73989107	73989257	-	-0.207	0.0485264
ENSG00000197912	SPG7	chr16	89540943	89542279	+	-0.206	0.000103266
ENSG00000139636	LMBR1L	chr12	49106544	49106746	-	-0.206	0.00014939
ENSG00000125846	ZNF133	chr20	18305667	18305807	+	-0.206	0.0106117
ENSG00000148187	MRRF	chr9	122265461	122265545	+	-0.205	0.00535302
ENSG00000101844	ATG4A	chrX	108126792	108127094	+	-0.205	0.0102838
ENSG00000119599	DCAF4	chr14	72942269	72942502	+	-0.202	0.00763471
ENSG00000058673	ZC3H11A	chr1	203796292	203796601	+	-0.202	0.0293006
ENSG00000177054	ZDHHC13	chr11	19117691	19117939	+	-0.201	0.0101857
ENSG00000184281	TSSC4	chr11	2401838	2401979	+	-0.198	0.00208319
ENSG00000177119	ANO6	chr12	45228167	45228273	+	-0.198	0.00513537
ENSG00000184281	TSSC4	chr11	2401975	2402147	+	-0.195	0.0135012
ENSG00000011523	CEP68	chr2	65073935	65074149	+	-0.193	0.00333359
ENSG00000161642	ZNF385A	chr12	54384858	54385002	-	-0.189	0.000514949
ENSG00000164031	DNAJB14	chr4	99928541	99928617	-	-0.189	0.00681626
ENSG00000075223	SEMA3C	chr7	80905828	80905916	-	-0.188	0.00908482
ENSG00000160953	PWWP3A	chr19	1358587	1358700	+	-0.188	0.0216349
ENSG00000139354	GAS2L3	chr12	100611007	100611263	+	-0.188	0.0339077
ENSG00000119979	FAM45A	chr10	119104763	119105022	+	-0.187	0.00928953
ENSG00000139218	SCAF11	chr12	45974189	45975734	-	-0.186	1.38196e-09
ENSG00000042429	MED17	chr11	93794249	93794439	+	-0.186	0.0021565
ENSG00000119979	FAM45A	chr10	119104763	119105006	+	-0.186	0.00877277
ENSG00000072682	P4HA2	chr5	132227085	132227258	-	-0.186	0.0232336
ENSG00000168137	SETD5	chr3	9433369	9433562	+	-0.185	0.042706
ENSG00000067369	TP53BP1	chr15	43446765	43446910	-	-0.184	0.000997629
ENSG00000198001	IRAK4	chr12	43771037	43771104	+	-0.182	0.0449963
ENSG00000265590	C21orf59-TCP10L	chr21	32582199	32582415	-	-0.181	0.021839
ENSG00000065802	ASB1	chr2	238433312	238433447	+	-0.18	0.00603462
ENSG00000223546	LINC00630	chrX	102816991	102817082	+	-0.18	0.0224719
ENSG00000004455	AK2	chr1	33011447	33011710	-	-0.179	0.00014939
ENSG00000258301	VASH1-AS1	chr14	76783692	76783851	-	-0.178	0.0236697
ENSG00000060237	WNK1	chr12	867865	869104	+	-0.177	3.98298e-05
ENSG00000122085	MTERF4	chr2	241090277	241090449	-	-0.177	0.0283659
ENSG00000138688	KIAA1109	chr4	122316347	122316548	+	-0.176	0.00205849
ENSG00000117523	PRRC2C	chr1	171589368	171589605	+	-0.173	1.01384e-06
ENSG00000110721	CHKA	chr11	68061492	68061830	-	-0.173	3.40835e-05
ENSG00000125844	RRBP1	chr20	17679998	17680075	-	-0.173	0.019416
ENSG00000160953	PWWP3A	chr19	1358587	1358693	+	-0.173	0.0424461
ENSG00000176715	ACSF3	chr16	89100661	89101347	+	-0.172	0.0136795
ENSG00000112290	WASF1	chr6	110177146	110177186	-	-0.172	0.0340448
ENSG00000106086	PLEKHA8	chr7	30074070	30074132	+	-0.172	0.0398399
ENSG00000244687	UBE2V1	chr20	50111288	50111562	-	-0.171	0.0114503
ENSG00000067369	TP53BP1	chr15	43446765	43446914	-	-0.17	0.0174252
ENSG00000148700	ADD3	chr10	110132304	110132400	+	-0.169	0.008649
ENSG00000183943	PRKX	chrX	3641851	3641971	-	-0.168	0.0284458
ENSG00000003393	ALS2	chr2	201719985	201720128	-	-0.167	0.0176233
ENSG00000100281	HMGXB4	chr22	35263981	35264096	+	-0.167	0.0261037
ENSG00000082805	ERC1	chr12	1204500	1204512	+	-0.167	0.0354191
ENSG00000163913	IFT122	chr3	129460853	129461006	+	-0.165	0.0188495
ENSG00000167604	AD000864.1	chr19	35890577	35890696	-	-0.165	0.0323325
ENSG00000181090	EHMT1	chr9	137710966	137711030	+	-0.164	0.0087844
ENSG00000142892	PIGK	chr1	77206639	77206731	-	-0.163	0.00496036
ENSG00000182628	SKA2	chr17	59124306	59124428	-	-0.163	0.0122258
ENSG00000166579	NDEL1	chr17	8443926	8444176	+	-0.162	0.000832856
ENSG00000166796	LDHC	chr11	18429778	18429910	+	-0.161	0.042706
ENSG00000112081	SRSF3	chr6	36599820	36600276	+	-0.16	0
ENSG00000071462	BUD23	chr7	73686817	73686900	+	-0.159	0.0260053
ENSG00000134490	TMEM241	chr18	23421366	23421444	-	-0.158	0.0327461
ENSG00000167202	TBC1D2B	chr15	77998502	77998900	-	-0.157	0.0428591
ENSG00000095787	WAC	chr10	28611254	28611481	+	-0.156	4.66666e-06
ENSG00000145545	SRD5A1	chr5	6644807	6645309	+	-0.155	0.000436681
ENSG00000233101	HOXB-AS3	chr17	48601427	48601663	+	-0.154	0.000226385
ENSG00000145996	CDKAL1	chr6	20535086	20535199	+	-0.153	0.00619702
ENSG00000058673	ZC3H11A	chr1	203796292	203796496	+	-0.153	0.0171169
ENSG00000283228	AC068547.1	chr2	151870841	151870861	-	-0.153	0.0356904
ENSG00000267009	AC007780.1	chr17	68413910	68414182	+	-0.151	0.0290803
ENSG00000177888	ZBTB41	chr1	197175930	197176014	-	-0.151	0.0326135
ENSG00000138778	CENPE	chr4	103139788	103140079	-	-0.151	0.0358781
ENSG00000151353	TMEM18	chr2	675757	676238	-	-0.15	0.00130213
ENSG00000134574	DDB2	chr11	47237618	47237712	+	-0.148	0.00130015
ENSG00000104133	SPG11	chr15	44606024	44606091	-	-0.148	0.045135
ENSG00000151640	DPYSL4	chr10	132192282	132192520	+	-0.146	0.0339077
ENSG00000124588	NQO2	chr6	3004494	3004651	+	-0.145	0.00202523
ENSG00000162910	MRPL55	chr1	228107976	228108137	-	-0.142	1.17623e-11
ENSG00000105552	BCAT2	chr19	48807755	48808236	-	-0.138	0.00143555
ENSG00000140598	EFL1	chr15	82261985	82262348	-	-0.137	3.77727e-05
ENSG00000157450	RNF111	chr15	59004001	59004174	+	-0.137	0.00351737
ENSG00000157557	ETS2	chr21	38806450	38806808	+	-0.136	0.00081493
ENSG00000138757	G3BP2	chr4	75694797	75694929	-	-0.136	0.0390747
ENSG00000107164	FUBP3	chr9	130580658	130581513	+	-0.135	1.3847e-08
ENSG00000144824	PHLDB2	chr3	111949701	111949890	+	-0.134	0.0224719
ENSG00000167978	SRRM2	chr16	2768504	2768599	+	-0.133	0.0086144
ENSG00000128596	CCDC136	chr7	128811261	128811352	+	-0.133	0.0305274
ENSG00000152127	MGAT5	chr2	134336216	134336288	+	-0.133	0.0401512
ENSG00000177728	TMEM94	chr17	75492238	75492337	+	-0.132	0.0258468
ENSG00000063601	MTMR1	chrX	150751029	150751240	+	-0.131	0.00158315
ENSG00000260269	AC105036.3	chr15	75600636	75600890	-	-0.13	0.00276379
ENSG00000034053	APBA2	chr15	29053844	29054835	+	-0.13	0.012097
ENSG00000145241	CENPC	chr4	67510672	67511025	-	-0.129	0.00343711
ENSG00000143363	PRUNE1	chr1	151017811	151017904	+	-0.129	0.0236054
ENSG00000124588	NQO2	chr6	3002049	3002286	+	-0.128	0.0171169
ENSG00000164347	GFM2	chr5	74730601	74730775	-	-0.128	0.0311053
ENSG00000111196	MAGOHB	chr12	10609097	10609383	-	-0.127	6.06486e-05
ENSG00000100813	ACIN1	chr14	23067313	23068671	-	-0.127	0.00528214
ENSG00000004487	KDM1A	chr1	23044426	23044486	+	-0.127	0.0262014
ENSG00000095397	WHRN	chr9	114466266	114466392	-	-0.127	0.0413583
ENSG00000143776	CDC42BPA	chr1	227219262	227219420	-	-0.124	0.00178218
ENSG00000184381	PLA2G6	chr22	38116319	38116410	-	-0.124	0.00237397
ENSG00000087087	SRRT	chr7	100882764	100883090	+	-0.124	0.00901705
ENSG00000115685	PPP1R7	chr2	241153482	241153604	+	-0.123	0.0200462
ENSG00000070814	TCOF1	chr5	150383061	150383172	+	-0.119	0.00213343
ENSG00000185480	PARPBP	chr12	102178591	102178770	+	-0.119	0.0143742
ENSG00000124074	ENKD1	chr16	67664995	67665168	-	-0.119	0.0202976
ENSG00000104067	TJP1	chr15	29719776	29720016	-	-0.117	0.0270982
ENSG00000113300	CNOT6	chr5	180495420	180495588	+	-0.117	0.0307701
ENSG00000111196	MAGOHB	chr12	10612639	10612978	-	-0.114	1.59289e-07
ENSG00000231721	LINC-PINT	chr7	130967388	130967517	-	-0.113	0.00450984
ENSG00000109180	OCIAD1	chr4	48831226	48831496	+	-0.113	0.0475682
ENSG00000148120	C9orf3	chr9	95019449	95020233	+	-0.112	0.0115275
ENSG00000026103	FAS	chr10	89012198	89012335	+	-0.111	0.00685939
ENSG00000164118	CEP44	chr4	174318834	174319087	+	-0.111	0.0326135
ENSG00000116809	ZBTB17	chr1	15943398	15943519	-	-0.11	0.011367
ENSG00000182093	WRB	chr21	39391226	39391476	+	-0.109	2.07921e-09
ENSG00000111271	ACAD10	chr12	111747587	111747725	+	-0.109	0.00536799
ENSG00000243554	AC004967.1	chr7	97970133	97970227	-	-0.109	0.0221519
ENSG00000265681	RPL17	chr18	49491735	49491833	-	-0.109	0.0368874
ENSG00000138750	NUP54	chr4	76147478	76147640	-	-0.108	3.49529e-05
ENSG00000168397	ATG4B	chr2	241651883	241652012	+	-0.108	0.0086144
ENSG00000075151	EIF4G3	chr1	21002712	21002808	-	-0.107	0.00400376
ENSG00000162910	MRPL55	chr1	228107976	228108084	-	-0.105	1.12604e-09
ENSG00000163597	SNHG16	chr17	76558373	76558600	+	-0.105	5.20413e-05
ENSG00000150990	DHX37	chr12	124975418	124975511	-	-0.104	0.0116093
ENSG00000093000	NUP50	chr22	45170987	45171152	+	-0.104	0.012097
ENSG00000035403	VCL	chr10	74111908	74112112	+	-0.103	0.000457088
ENSG00000166532	RIMKLB	chr12	8780034	8780112	+	-0.103	0.0360959
ENSG00000151748	SAV1	chr14	50667381	50667500	-	-0.102	0.00681411
ENSG00000112146	FBXO9	chr6	53094691	53094841	+	-0.101	0.000932696
ENSG00000089335	ZNF302	chr19	34679827	34679959	+	-0.101	0.0162892
ENSG00000172775	FAM192A	chr16	57178501	57178852	-	-0.101	0.0224719
ENSG00000136450	SRSF1	chr17	58005397	58005600	-	-0.1	1.12918e-11
ENSG00000136450	SRSF1	chr17	58005413	58005600	-	-0.1	2.01639e-11
ENSG00000095906	NUBP2	chr16	1785638	1785902	+	-0.1	8.29788e-06
ENSG00000105983	LMBR1	chr7	156834477	156834575	-	-0.098	0.0123012
ENSG00000101290	CDS2	chr20	5128149	5128750	+	-0.097	3.98659e-07
ENSG00000204954	C12orf73	chr12	103954874	103954968	-	-0.097	0.00536799
ENSG00000141376	BCAS3	chr17	60688931	60689046	+	-0.097	0.0107805
ENSG00000162063	CCNF	chr16	2432960	2433067	+	-0.097	0.0333401
ENSG00000197021	CXorf40B	chrX	149934376	149934568	-	-0.096	2.424e-06
ENSG00000256632	AC135586.2	chr12	132704618	132704794	+	-0.096	0.0261037
ENSG00000138668	HNRNPD	chr4	82356536	82356683	-	-0.096	0.0277485
ENSG00000125885	MCM8	chr20	5972575	5972726	+	-0.096	0.0455979
ENSG00000197021	CXorf40B	chrX	149934376	149934573	-	-0.094	7.32651e-06
ENSG00000115685	PPP1R7	chr2	241153475	241153604	+	-0.093	0.0125342
ENSG00000100395	L3MBTL2	chr22	41227574	41227679	+	-0.093	0.0258468
ENSG00000134769	DTNA	chr18	34513514	34513937	+	-0.092	2.81616e-07
ENSG00000093009	CDC45	chr22	19494473	19494602	+	-0.092	0.000791313
ENSG00000123136	DDX39A	chr19	14410420	14410605	-	-0.092	0.0236697
ENSG00000060138	YBX3	chr12	10703522	10703619	-	-0.092	0.0420892
ENSG00000083093	PALB2	chr16	23638458	23638592	-	-0.091	0.0458408
ENSG00000162910	MRPL55	chr1	228108436	228109021	-	-0.09	0.0339077
ENSG00000004534	RBM6	chr3	49967197	49968748	+	-0.09	0.0451
ENSG00000155957	TMBIM4	chr12	66168914	66169353	-	-0.089	2.09263e-06
ENSG00000143774	GUK1	chr1	228141625	228141829	+	-0.089	0.000997629
ENSG00000167985	SDHAF2	chr11	61436760	61436960	+	-0.089	0.00824868
ENSG00000154582	ELOC	chr8	73964486	73964625	-	-0.089	0.0188495
ENSG00000093000	NUP50	chr22	45170987	45171143	+	-0.088	0.014787
ENSG00000184787	UBE2G2	chr21	44801283	44801398	-	-0.088	0.0232336
ENSG00000196236	XPNPEP3	chr22	40881769	40882177	+	-0.088	0.0327289
ENSG00000136861	CDK5RAP2	chr9	120407011	120407248	-	-0.087	0.00618885
ENSG00000145833	DDX46	chr5	134790105	134790222	+	-0.084	0.0042402
ENSG00000114978	MOB1A	chr2	74178114	74178281	-	-0.084	0.00642051
ENSG00000100109	TFIP11	chr22	26511118	26511317	-	-0.084	0.0213457
ENSG00000116337	AMPD2	chr1	109620913	109621266	+	-0.082	0.0267349
ENSG00000117697	NSL1	chr1	212766188	212766273	-	-0.081	0.0026832
ENSG00000147419	CCDC25	chr8	27748494	27748598	-	-0.081	0.0286763
ENSG00000070081	NUCB2	chr11	17286633	17286717	+	-0.081	0.0337516
ENSG00000135336	ORC3	chr6	87594526	87594613	+	-0.08	0.0102975
ENSG00000093000	NUP50	chr22	45170987	45171177	+	-0.08	0.0242381
ENSG00000070081	NUCB2	chr11	17286633	17286713	+	-0.079	0.00993144
ENSG00000163291	PAQR3	chr4	78922140	78922421	-	-0.079	0.0371289
ENSG00000182149	IST1	chr16	71924090	71924281	+	-0.078	0.000608754
ENSG00000082898	XPO1	chr2	61534557	61534678	-	-0.078	0.00810656
ENSG00000140988	RPS2	chr16	1963652	1963839	-	-0.077	4.71035e-05
ENSG00000093009	CDC45	chr22	19494506	19494602	+	-0.077	0.0115057
ENSG00000079215	SLC1A3	chr5	36629942	36630044	+	-0.077	0.0372698
ENSG00000004534	RBM6	chr3	49967469	49968748	+	-0.077	0.0475682
ENSG00000111196	MAGOHB	chr12	10612814	10612978	-	-0.076	0.000108604
ENSG00000102901	CENPT	chr16	67832227	67832354	-	-0.076	0.0223894
ENSG00000102393	GLA	chrX	101401232	101401347	-	-0.075	0.0290803
ENSG00000111445	RFC5	chr12	118017689	118017815	+	-0.075	0.0339077
ENSG00000139636	LMBR1L	chr12	49106653	49106746	-	-0.075	0.0368242
ENSG00000106524	ANKMY2	chr7	16644684	16644812	-	-0.074	0.00456516
ENSG00000086848	ALG9	chr11	111805093	111805315	-	-0.074	0.0257787
ENSG00000102901	CENPT	chr16	67832227	67832350	-	-0.074	0.0270317
ENSG00000172273	HINFP	chr11	119121782	119122013	+	-0.073	0.00829088
ENSG00000179335	CLK3	chr15	74622119	74622216	+	-0.072	4.11864e-05
ENSG00000076604	TRAF4	chr17	28744700	28744957	+	-0.072	0.0104863
ENSG00000129484	PARP2	chr14	20357395	20357520	+	-0.072	0.0384521
ENSG00000115875	SRSF7	chr2	38748897	38749346	-	-0.071	4.45144e-06
ENSG00000161249	DMKN	chr19	35506509	35506665	-	-0.071	0.00986889
ENSG00000141030	COPS3	chr17	17276034	17276183	-	-0.07	0.0317689
ENSG00000100416	TRMU	chr22	46347372	46347495	+	-0.07	0.0339077
ENSG00000140950	MEAK7	chr16	84497418	84497647	-	-0.069	0.00111826
ENSG00000137700	SLC37A4	chr11	119030231	119030735	-	-0.069	0.0228853
ENSG00000130810	PPAN	chr19	10106822	10107005	+	-0.068	1.02401e-05
ENSG00000186187	ZNRF1	chr16	75095597	75095750	+	-0.068	2.63484e-05
ENSG00000204152	TIMM23B	chr10	49970041	49970458	+	-0.068	7.70904e-05
ENSG00000186205	MARC1	chr1	220798151	220798275	+	-0.068	0.0144788
ENSG00000119777	TMEM214	chr2	27037789	27037892	+	-0.068	0.0339438
ENSG00000163964	PIGX	chr3	196717808	196717954	+	-0.067	0.0022639
ENSG00000070669	ASNS	chr7	97871718	97871996	-	-0.066	1.35925e-09
ENSG00000090316	MAEA	chr4	1297955	1298115	+	-0.066	0.0021565
ENSG00000215301	DDX3X	chrX	41337690	41338912	+	-0.065	2.07921e-09
ENSG00000067057	PFKP	chr10	3125096	3125249	+	-0.065	1.23576e-05
ENSG00000103152	MPG	chr16	79138	79331	+	-0.065	0.0350246
ENSG00000142892	PIGK	chr1	77210435	77210489	-	-0.064	0.00699344
ENSG00000147099	HDAC8	chrX	72494195	72494381	-	-0.064	0.00842006
ENSG00000258947	TUBB3	chr16	89934329	89934575	+	-0.062	0.00397077
ENSG00000123219	CENPK	chr5	65551105	65551242	-	-0.061	0.0311935
ENSG00000188290	HES4	chr1	999691	999787	-	-0.061	0.0354568
ENSG00000127580	WDR24	chr16	687826	688048	-	-0.061	0.0417143
ENSG00000109323	MANBA	chr4	102633250	102633473	-	-0.06	1.85792e-05
ENSG00000174943	KCTD13	chr16	29925538	29925581	-	-0.06	0.0122512
ENSG00000166902	MRPL16	chr11	59808732	59808872	-	-0.059	0.000926793
ENSG00000089280	FUS	chr16	31186801	31186836	+	-0.059	0.0110165
ENSG00000122359	ANXA11	chr10	80180940	80181136	-	-0.059	0.0174851
ENSG00000145191	EIF2B5	chr3	184138846	184138939	+	-0.059	0.0214465
ENSG00000130985	UBA1	chrX	47198166	47198355	+	-0.058	0.00276847
ENSG00000072501	SMC1A	chrX	53421894	53422040	-	-0.058	0.00913073
ENSG00000022267	FHL1	chrX	136209242	136209442	+	-0.057	6.19395e-05
ENSG00000119953	SMNDC1	chr10	110300546	110300736	-	-0.057	0.00130015
ENSG00000099991	CABIN1	chr22	24173076	24173398	+	-0.057	0.0261202
ENSG00000137522	RNF121	chr11	71978085	71978235	+	-0.057	0.0495657
ENSG00000168385	SEPT2	chr2	241324408	241324662	+	-0.056	8.6159e-05
ENSG00000198954	KIF1BP	chr10	68989716	68989859	+	-0.055	0.034255
ENSG00000134574	DDB2	chr11	47233226	47233474	+	-0.054	0.00194144
ENSG00000159023	EPB41	chr1	29096154	29096604	+	-0.054	0.00208113
ENSG00000106524	ANKMY2	chr7	16644625	16644812	-	-0.054	0.0117426
ENSG00000107863	ARHGAP21	chr10	24590205	24590479	-	-0.054	0.0339077
ENSG00000093000	NUP50	chr22	45171808	45172037	+	-0.053	7.82125e-05
ENSG00000163291	PAQR3	chr4	78922828	78922983	-	-0.053	0.0021565
ENSG00000198911	SREBF2	chr22	41904534	41904732	+	-0.053	0.00676911
ENSG00000113810	SMC4	chr3	160412529	160412849	+	-0.053	0.0118287
ENSG00000266173	STRADA	chr17	63741453	63741663	-	-0.052	0.0159368
ENSG00000048028	USP28	chr11	113808022	113808136	-	-0.052	0.0258468
ENSG00000124164	VAPB	chr20	58390127	58390340	+	-0.051	1.59221e-05
ENSG00000265681	RPL17	chr18	49491735	49491833	-	-0.051	0.000269213
ENSG00000122390	NAA60	chr16	3467676	3468245	+	-0.051	0.00327313
ENSG00000137955	RABGGTB	chr1	75790151	75790274	+	-0.051	0.0133823
ENSG00000110619	CARS	chr11	3040447	3040581	-	-0.051	0.0159434
ENSG00000141030	COPS3	chr17	17276034	17276164	-	-0.051	0.0262014
ENSG00000128595	CALU	chr7	128747552	128748367	+	-0.05	4.71455e-06
ENSG00000165948	IFI27L1	chr14	94097494	94097678	+	-0.05	0.0278862
ENSG00000103194	USP10	chr16	84704739	84704860	+	-0.049	0.00139978
ENSG00000259494	MRPL46	chr15	88460152	88460382	-	-0.048	3.7463e-05
ENSG00000102901	CENPT	chr16	67832227	67832315	-	-0.048	0.0339077
ENSG00000130985	UBA1	chrX	47198308	47198355	+	-0.047	0.00626343
ENSG00000145335	SNCA	chr4	89836742	89836789	-	-0.047	0.00928541
ENSG00000160932	LY6E	chr8	143018832	143019119	+	-0.046	0.00877277
ENSG00000162604	TM2D1	chr1	61686791	61686921	-	-0.046	0.0115275
ENSG00000116688	MFN2	chr1	11992278	11992463	+	-0.046	0.0173094
ENSG00000111652	COPS7A	chr12	6727670	6727800	+	-0.045	0.000615504
ENSG00000249915	PDCD6	chr5	313700	313850	+	-0.045	0.000932696
ENSG00000105700	KXD1	chr19	18560099	18560550	+	-0.045	0.0307701
ENSG00000162772	ATF3	chr1	212619045	212619266	+	-0.044	1.06017e-07
ENSG00000115875	SRSF7	chr2	38748897	38749173	-	-0.044	0.000273205
ENSG00000137700	SLC37A4	chr11	119028734	119028834	-	-0.044	0.00373083
ENSG00000142892	PIGK	chr1	77169259	77169395	-	-0.043	0.0123066
ENSG00000177359	AC024940.2	chr12	31115202	31115703	-	-0.043	0.0189227
ENSG00000187555	USP7	chr16	8929368	8929543	-	-0.043	0.029363
ENSG00000143793	C1orf35	chr1	228101734	228101914	-	-0.042	0.000404554
ENSG00000134759	ELP2	chr18	36139418	36139613	+	-0.042	0.00150732
ENSG00000101557	USP14	chr18	162982	163174	+	-0.042	0.0394616
ENSG00000087191	PSMC5	chr17	63827673	63827923	+	-0.041	2.67353e-06
ENSG00000174720	LARP7	chr4	112637643	112637787	+	-0.041	0.000236851
ENSG00000103275	UBE2I	chr16	1312346	1312603	+	-0.041	0.00917156
ENSG00000095906	NUBP2	chr16	1783876	1784066	+	-0.041	0.0236697
ENSG00000265681	RPL17	chr18	49491745	49491833	-	-0.04	0.000547662
ENSG00000172965	MIR4435-2HG	chr2	111479906	111480061	-	-0.04	0.00585419
ENSG00000142453	CARM1	chr19	10908549	10908747	+	-0.04	0.0136795
ENSG00000108312	UBTF	chr17	44208618	44209001	-	-0.04	0.0311053
ENSG00000131626	PPFIA1	chr11	70374659	70374829	+	-0.039	0.00320954
ENSG00000133030	MPRIP	chr17	17164108	17167915	+	-0.038	1.74842e-06
ENSG00000221983	UBA52	chr19	18572350	18572607	+	-0.038	0.0022639
ENSG00000156642	NPTN	chr15	73597021	73597369	-	-0.037	2.09263e-06
ENSG00000104529	EEF1D	chr8	143592714	143592942	-	-0.037	0.000455953
ENSG00000085491	SLC25A24	chr1	108156700	108156885	-	-0.037	0.000691729
ENSG00000128989	ARPP19	chr15	52564189	52564246	-	-0.037	0.0104288
ENSG00000081760	AACS	chr12	125078095	125078370	+	-0.037	0.0277508
ENSG00000084073	ZMPSTE24	chr1	40259349	40259532	+	-0.037	0.0350564
ENSG00000138777	PPA2	chr4	105449349	105449403	-	-0.037	0.0372632
ENSG00000104714	ERICH1	chr8	690897	691096	-	-0.037	0.0394616
ENSG00000126698	DNAJC8	chr1	28230130	28230252	-	-0.036	3.59578e-05
ENSG00000113048	MRPS27	chr5	72227049	72227275	-	-0.036	0.00122364
ENSG00000087191	PSMC5	chr17	63827850	63827923	+	-0.035	5.1414e-05
ENSG00000124802	EEF1E1	chr6	8095377	8095495	-	-0.035	0.00320954
ENSG00000127948	POR	chr7	75946771	75947244	+	-0.035	0.0104923
ENSG00000204316	MRPL38	chr17	75900463	75900552	-	-0.035	0.041891
ENSG00000071462	BUD23	chr7	73697465	73697516	+	-0.034	0.00333609
ENSG00000122140	MRPS2	chr9	135502068	135502266	+	-0.034	0.00569895
ENSG00000131171	SH3BGRL	chrX	81202436	81202576	+	-0.033	0.0137035
ENSG00000087191	PSMC5	chr17	63827828	63827923	+	-0.032	0.00101348
ENSG00000103275	UBE2I	chr16	1312346	1312667	+	-0.032	0.00180291
ENSG00000011260	UTP18	chr17	51286482	51286552	+	-0.032	0.0021565
ENSG00000103275	UBE2I	chr16	1312346	1312558	+	-0.031	0.00947298
ENSG00000122873	CISD1	chr10	58276117	58276212	+	-0.03	0.00810427
ENSG00000148950	IMMP1L	chr11	31477500	31477759	-	-0.029	0.00273082
ENSG00000160209	PDXK	chr21	43732138	43732647	+	-0.029	0.0187584
ENSG00000168003	SLC3A2	chr11	62882666	62882807	+	-0.027	2.90775e-06
ENSG00000067225	PKM	chr15	72203021	72203188	-	-0.027	5.21724e-06
ENSG00000089053	ANAPC5	chr12	121309969	121310011	-	-0.027	0.00884664
ENSG00000134287	ARF3	chr12	48956097	48956350	-	-0.027	0.0173818
ENSG00000171792	RHNO1	chr12	2886977	2887111	+	-0.027	0.028949
ENSG00000101294	HM13	chr20	31568077	31568280	+	-0.026	0.00536799
ENSG00000141568	FOXK2	chr17	82595781	82596191	+	-0.026	0.00858976
ENSG00000198901	PRC1	chr15	90982621	90982745	-	-0.026	0.0132701
ENSG00000156467	UQCRB	chr8	96231378	96231515	-	-0.026	0.0143742
ENSG00000198363	ASPH	chr8	61682438	61682483	-	-0.026	0.0354475
ENSG00000116350	SRSF4	chr1	29159863	29160058	-	-0.025	0.000400371
ENSG00000140632	GLYR1	chr16	4843403	4843602	-	-0.025	0.0121094
ENSG00000174917	MICOS13	chr19	5678774	5678902	-	-0.025	0.0324718
ENSG00000095139	ARCN1	chr11	118573619	118573783	+	-0.025	0.0444357
ENSG00000089006	SNX5	chr20	17951020	17951327	-	-0.024	0.00536686
ENSG00000012660	ELOVL5	chr6	53290400	53290535	-	-0.024	0.0167351
ENSG00000059588	TARBP1	chr1	234405311	234405480	-	-0.024	0.0339077
ENSG00000090061	CCNK	chr14	99491945	99492320	+	-0.024	0.0392932
ENSG00000089597	GANAB	chr11	62639929	62640066	-	-0.024	0.0458608
ENSG00000116350	SRSF4	chr1	29159863	29160091	-	-0.023	0.000417835
ENSG00000213639	PPP1CB	chr2	28778350	28778589	+	-0.022	0.0257218
ENSG00000196535	MYO18A	chr17	29079726	29081000	-	-0.022	0.0277659
ENSG00000168385	SEPT2	chr2	241316421	241316555	+	-0.022	0.0332352
ENSG00000173660	UQCRH	chr1	46309896	46310044	+	-0.022	0.042706
ENSG00000284431	AL022238.4	chr22	40348396	40348646	+	-0.021	0.000453858
ENSG00000116350	SRSF4	chr1	29168502	29168638	-	-0.021	0.00458477
ENSG00000101294	HM13	chr20	31568077	31568224	+	-0.021	0.0455801
ENSG00000239672	NME1	chr17	51154224	51154444	+	-0.02	0.00464557
ENSG00000131467	PSME3	chr17	42833775	42833939	+	-0.02	0.00768625
ENSG00000125107	CNOT1	chr16	58527922	58528105	-	-0.02	0.00799486
ENSG00000079459	FDFT1	chr8	11803321	11803518	+	-0.02	0.0365915
ENSG00000270647	TAF15	chr17	35809971	35810063	+	-0.019	0.0105749
ENSG00000164347	GFM2	chr5	74730601	74730775	-	-0.019	0.046266
ENSG00000198563	DDX39B	chr6	31541152	31541327	-	-0.018	0.00444198
ENSG00000149547	EI24	chr11	125577735	125577906	+	-0.018	0.00791017
ENSG00000221983	UBA52	chr19	18572350	18572607	+	-0.018	0.0274534
ENSG00000139624	CERS5	chr12	50132961	50134068	-	-0.018	0.0326135
ENSG00000160087	UBE2J2	chr1	1262169	1262390	-	-0.018	0.0494722
ENSG00000169100	SLC25A6	chrX	1390191	1390293	-	-0.017	0.000161229
ENSG00000047849	MAP4	chr3	47909037	47912421	-	-0.017	0.000964091
ENSG00000108953	YWHAE	chr17	1369708	1369741	-	-0.016	5.43535e-05
ENSG00000169100	SLC25A6	chrX	1390191	1390290	-	-0.015	0.00218104
ENSG00000135821	GLUL	chr1	182390496	182390852	-	-0.015	0.0107794
ENSG00000173726	TOMM20	chr1	235119338	235119406	-	-0.015	0.0132194
ENSG00000138668	HNRNPD	chr4	82354894	82355001	-	-0.015	0.0339077
ENSG00000185842	DNAH14	chr1	224961096	224961329	+	-0.015	0.0390747
ENSG00000114942	EEF1B2	chr2	206160886	206161132	+	-0.013	6.94503e-08
ENSG00000177954	RPS27	chr1	153990913	153991034	+	-0.013	1.36706e-07
ENSG00000156467	UQCRB	chr8	96231225	96231515	-	-0.013	0.0178881
ENSG00000173436	MICOS10	chr1	19625391	19625632	+	-0.013	0.0494722
ENSG00000169592	INO80E	chr16	29999269	29999568	+	-0.012	0.0177774
ENSG00000049449	RCN1	chr11	32103003	32103202	+	-0.012	0.0214096
ENSG00000049449	RCN1	chr11	32103003	32103158	+	-0.012	0.0436247
ENSG00000229807	XIST	chrX	73830622	73830790	-	-0.009	0.0222837
ENSG00000149273	RPS3	chr11	75402303	75402446	+	0.013	1.26204e-05
ENSG00000172270	BSG	chr19	579523	579656	+	0.017	0.037269
ENSG00000137955	RABGGTB	chr1	75789951	75790057	+	0.021	0.00262118
ENSG00000160752	FDPS	chr1	155319793	155319928	+	0.021	0.00793769
ENSG00000198931	APRT	chr16	88810422	88810556	-	0.024	0.019245
ENSG00000270647	TAF15	chr17	35833906	35833941	+	0.024	0.042706
ENSG00000214078	CPNE1	chr20	35632162	35632234	-	0.024	0.042706
ENSG00000170889	RPS9	chr19	54206275	54206462	+	0.025	5.67465e-07
ENSG00000105640	RPL18A	chr19	17861424	17861472	+	0.027	5.29302e-12
ENSG00000234741	GAS5	chr1	173865228	173865282	-	0.027	0.000217004
ENSG00000234741	GAS5	chr1	173865228	173865282	-	0.028	0.0086144
ENSG00000131876	SNRPA1	chr15	101293024	101293172	-	0.028	0.0342933
ENSG00000196305	IARS	chr9	92253361	92253453	-	0.028	0.0485264
ENSG00000131876	SNRPA1	chr15	101287655	101287702	-	0.029	0.0271031
ENSG00000277791	PSMB3	chr17	38760430	38760608	+	0.03	0.00676911
ENSG00000153044	CENPH	chr5	69202918	69202970	+	0.031	0.00356111
ENSG00000234741	GAS5	chr1	173864483	173864704	-	0.032	0.000746612
ENSG00000160752	FDPS	chr1	155319856	155319928	+	0.032	0.0163415
ENSG00000136108	CKAP2	chr13	52468277	52468347	+	0.032	0.0209384
ENSG00000145919	BOD1	chr5	173613130	173613255	-	0.032	0.0395906
ENSG00000245910	SNHG6	chr8	66922323	66922392	-	0.034	0.0045765
ENSG00000111011	RSRC2	chr12	122520503	122520581	-	0.034	0.0118287
ENSG00000187109	NAP1L1	chr12	76074202	76074239	-	0.034	0.0314061
ENSG00000182199	SHMT2	chr12	57231480	57231560	+	0.035	0.0146861
ENSG00000137100	DCTN3	chr9	34616029	34616113	-	0.035	0.0215676
ENSG00000015479	MATR3	chr5	139315696	139315738	+	0.036	0.0261931
ENSG00000100575	TIMM9	chr14	58411906	58411971	-	0.036	0.029363
ENSG00000161249	DMKN	chr19	35498873	35498897	-	0.037	0.0423116
ENSG00000119333	WDR34	chr9	128636917	128637027	-	0.04	0.0284921
ENSG00000186480	INSIG1	chr7	155303824	155303895	+	0.041	0.0149524
ENSG00000158290	CUL4B	chrX	120539267	120539372	-	0.042	6.28818e-05
ENSG00000076944	STXBP2	chr19	7643164	7643245	+	0.042	0.0449963
ENSG00000196305	IARS	chr9	92286535	92286618	-	0.043	0.00348489
ENSG00000124208	TMEM189-UBE2V1	chr20	50084128	50084254	-	0.043	0.0354475
ENSG00000110711	AIP	chr11	67489266	67489455	+	0.044	0.00893333
ENSG00000162517	PEF1	chr1	31635221	31635522	-	0.046	0.0282114
ENSG00000277791	PSMB3	chr17	38760507	38760608	+	0.047	0.0284458
ENSG00000068120	COASY	chr17	42564982	42565047	+	0.048	0.0224719
ENSG00000113845	TIMMDC1	chr3	119500694	119500860	+	0.049	0.042837
ENSG00000159131	GART	chr21	33531488	33531557	-	0.051	0.00928953
ENSG00000161800	RACGAP1	chr12	50016630	50016719	-	0.051	0.0418715
ENSG00000170889	RPS9	chr19	54206275	54206724	+	0.052	1.61032e-06
ENSG00000010244	ZNF207	chr17	32361467	32361515	+	0.053	0.0215676
ENSG00000182670	TTC3	chr21	37165549	37166615	+	0.053	0.0325362
ENSG00000013810	TACC3	chr4	1727707	1728787	+	0.055	0.00275508
ENSG00000171735	CAMTA1	chr1	6871756	6871840	+	0.055	0.0354475
ENSG00000151332	MBIP	chr14	36311958	36312024	-	0.059	0.0196083
ENSG00000090060	PAPOLA	chr14	96560648	96560711	+	0.059	0.0446357
ENSG00000104859	CLASRP	chr19	45068419	45068480	+	0.06	0.033572
ENSG00000132635	PCED1A	chr20	2836038	2836314	-	0.061	0.00877277
ENSG00000146416	AIG1	chr6	143136834	143136990	+	0.061	0.0160704
ENSG00000234741	GAS5	chr1	173864483	173864506	-	0.062	5.38059e-06
ENSG00000235162	C12orf75	chr12	105365806	105365842	+	0.063	0.00452536
ENSG00000113240	CLK4	chr5	178619837	178620673	-	0.064	3.98659e-07
ENSG00000107789	MINPP1	chr10	87521035	87521169	+	0.066	0.0430816
ENSG00000161513	FDXR	chr17	74864479	74864564	-	0.067	0.0258468
ENSG00000128595	CALU	chr7	128748572	128748804	+	0.067	0.0384497
ENSG00000119471	HSDL2	chr9	112416840	112416944	+	0.068	0.0173094
ENSG00000072062	PRKACA	chr19	14093627	14093792	-	0.069	0.0130247
ENSG00000057757	PITHD1	chr1	23786314	23786423	+	0.07	0.000997629
ENSG00000155906	RMND1	chr6	151422540	151422605	-	0.07	0.0144231
ENSG00000173039	RELA	chr11	65658717	65658822	-	0.07	0.0398399
ENSG00000082781	ITGB5	chr3	124817620	124817710	-	0.072	0.0427391
ENSG00000132635	PCED1A	chr20	2836038	2836110	-	0.073	0.00703029
ENSG00000197111	PCBP2	chr12	53467804	53467843	+	0.073	0.0357979
ENSG00000161800	RACGAP1	chr12	50016630	50016715	-	0.074	0.028949
ENSG00000188739	RBM34	chr1	235160510	235160647	-	0.074	0.0424461
ENSG00000181852	RNF41	chr12	56212995	56213077	-	0.075	0.000383934
ENSG00000134291	TMEM106C	chr12	47967207	47967261	+	0.075	0.00180304
ENSG00000119414	PPP6C	chr9	125158240	125158382	-	0.075	0.00925918
ENSG00000103274	NUBP1	chr16	10752609	10752678	+	0.076	0.0176074
ENSG00000113845	TIMMDC1	chr3	119513640	119513719	+	0.076	0.0257158
ENSG00000138069	RAB1A	chr2	65088938	65089070	-	0.077	0.00333609
ENSG00000145414	NAF1	chr4	163145781	163145864	-	0.077	0.0256073
ENSG00000127990	SGCE	chr7	94599696	94599723	-	0.077	0.0337516
ENSG00000123505	AMD1	chr6	110887504	110887591	+	0.079	0.0273923
ENSG00000162923	WDR26	chr1	224389832	224389860	-	0.08	0.0100793
ENSG00000213390	ARHGAP19	chr10	97256317	97256404	-	0.081	0.0221963
ENSG00000180964	TCEAL8	chrX	103254604	103254677	-	0.081	0.046545
ENSG00000185222	TCEAL9	chrX	103357082	103357161	+	0.082	0.0221565
ENSG00000082898	XPO1	chr2	61502248	61502310	-	0.083	0.00113414
ENSG00000111711	GOLT1B	chr12	21508382	21508561	+	0.083	0.011367
ENSG00000130066	SAT1	chrX	23784293	23784403	+	0.085	0.00271166
ENSG00000243147	MRPL33	chr2	27772673	27772692	+	0.087	3.19438e-05
ENSG00000128944	KNSTRN	chr15	40387158	40387206	+	0.088	0.0138491
ENSG00000204178	MACO1	chr1	25456652	25456831	+	0.088	0.0446357
ENSG00000134291	TMEM106C	chr12	47965281	47965345	+	0.089	0.00278347
ENSG00000234545	FAM133B	chr7	92566009	92566061	-	0.089	0.0227414
ENSG00000169398	PTK2	chr8	140686631	140686694	-	0.089	0.042837
ENSG00000196284	SUPT3H	chr6	44954494	44954607	-	0.09	0.0299656
ENSG00000105669	COPE	chr19	18906959	18907112	-	0.093	9.94783e-07
ENSG00000134294	SLC38A2	chr12	46370511	46370627	-	0.093	0.00151393
ENSG00000124164	VAPB	chr20	58434601	58434705	+	0.093	0.0480306
ENSG00000108384	RAD51C	chr17	58724039	58724100	+	0.094	0.0279186
ENSG00000101166	PRELID3B	chr20	59037190	59037280	-	0.095	1.26317e-05
ENSG00000092199	HNRNPC	chr14	21263310	21263336	-	0.097	0.000932696
ENSG00000168066	SF1	chr11	64766899	64767079	-	0.097	0.014787
ENSG00000116786	PLEKHM2	chr1	15731949	15732048	+	0.097	0.0368874
ENSG00000092036	HAUS4	chr14	22951554	22951689	-	0.098	0.000596618
ENSG00000258465	AL139011.2	chr1	160225061	160225119	-	0.098	0.0339077
ENSG00000106290	TAF6	chr7	100113348	100113405	-	0.099	0.0305209
ENSG00000119414	PPP6C	chr9	125160840	125160906	-	0.099	0.0397977
ENSG00000062650	WAPL	chr10	86497200	86497319	-	0.1	0.0176076
ENSG00000150433	TMEM218	chr11	125110490	125110549	-	0.1	0.0383883
ENSG00000102225	CDK16	chrX	47222260	47222342	+	0.102	0.00877277
ENSG00000176731	C8orf59	chr8	85214920	85215037	-	0.103	0.000326727
ENSG00000233101	HOXB-AS3	chr17	48600446	48600545	+	0.105	0.029277
ENSG00000150787	PTS	chr11	112230207	112230230	+	0.106	0.00469685
ENSG00000076043	REXO2	chr11	114447825	114447879	+	0.106	0.0136795
ENSG00000133657	ATP13A3	chr3	194419878	194419967	-	0.108	0.0324855
ENSG00000117174	ZNHIT6	chr1	85657846	85657971	-	0.109	1.43185e-05
ENSG00000138069	RAB1A	chr2	65090982	65091078	-	0.109	0.00067743
ENSG00000095321	CRAT	chr9	129108762	129108903	-	0.109	0.0065511
ENSG00000131459	GFPT2	chr5	180302422	180302584	-	0.111	0.00526065
ENSG00000116580	GON4L	chr1	155832831	155832950	-	0.111	0.0149552
ENSG00000182809	CRIP2	chr14	105478265	105478360	+	0.111	0.0438313
ENSG00000101150	TPD52L2	chr20	63875815	63875875	+	0.112	0.0258468
ENSG00000022840	RNF10	chr12	120571190	120571291	+	0.113	1.43185e-05
ENSG00000123562	MORF4L2	chrX	103684680	103684729	-	0.113	0.028949
ENSG00000226174	TEX22	chr14	105449358	105449409	+	0.115	0.0305095
ENSG00000114127	XRN1	chr3	142347233	142347342	-	0.117	0.0437279
ENSG00000082898	XPO1	chr2	61501995	61502040	-	0.119	0.000983873
ENSG00000243147	MRPL33	chr2	27774423	27774530	+	0.12	0.00045301
ENSG00000143924	EML4	chr2	42261120	42261294	+	0.121	0.000465097
ENSG00000198887	SMC5	chr9	70344143	70344269	+	0.121	0.0299023
ENSG00000121671	CRY2	chr11	45862059	45862148	+	0.124	0.031287
ENSG00000137601	NEK1	chr4	169587558	169587613	-	0.125	0.0229318
ENSG00000137955	RABGGTB	chr1	75790151	75790274	+	0.125	0.043172
ENSG00000160781	PAQR6	chr1	156245141	156245238	-	0.126	0.0448265
ENSG00000034693	PEX3	chr6	143479075	143479198	+	0.127	0.000941183
ENSG00000180488	MIGA1	chr1	77859313	77859386	+	0.127	0.0413515
ENSG00000170889	RPS9	chr19	54206552	54206724	+	0.128	0.00939399
ENSG00000138036	DYNC2LI1	chr2	43795886	43795958	+	0.129	0.0290979
ENSG00000117143	UAP1	chr1	162592731	162592782	+	0.13	0.0174252
ENSG00000148950	IMMP1L	chr11	31469757	31469797	-	0.131	0.0217431
ENSG00000198561	CTNND1	chr11	57791384	57791673	+	0.133	0.0193427
ENSG00000124164	VAPB	chr20	58434601	58434705	+	0.133	0.0455979
ENSG00000129195	PIMREG	chr17	6450027	6450072	+	0.134	0.000151628
ENSG00000075413	MARK3	chr14	103498501	103498528	+	0.135	0.0350564
ENSG00000179364	PACS2	chr14	105389960	105390003	+	0.137	0.0466539
ENSG00000247828	TMEM161B-AS1	chr5	88285740	88285851	+	0.137	0.0484998
ENSG00000011332	DPF1	chr19	38216352	38216403	-	0.138	0.0100297
ENSG00000196776	CD47	chr3	108051938	108051970	-	0.139	0.00829088
ENSG00000117479	SLC19A2	chr1	169477154	169477757	-	0.139	0.018791
ENSG00000176208	ATAD5	chr17	30843912	30844039	+	0.139	0.0314755
ENSG00000101166	PRELID3B	chr20	59037190	59037299	-	0.14	3.16843e-05
ENSG00000251022	THAP9-AS1	chr4	82897988	82898062	-	0.14	0.0159434
ENSG00000171877	FRMD5	chr15	43905827	43905951	-	0.14	0.0380651
ENSG00000196924	FLNA	chrX	154357250	154357274	-	0.143	0.00373904
ENSG00000132780	NASP	chr1	45607320	45608337	+	0.145	2.79481e-05
ENSG00000119688	ABCD4	chr14	74293153	74293248	-	0.145	0.0104923
ENSG00000178522	AMBN	chr4	70596998	70597049	+	0.145	0.0301986
ENSG00000143353	LYPLAL1	chr1	219193081	219193251	+	0.146	0.00387199
ENSG00000105793	GTPBP10	chr7	90355085	90355230	+	0.146	0.0301433
ENSG00000198901	PRC1	chr15	90969078	90969120	-	0.148	0.0305274
ENSG00000111554	MDM1	chr12	68331106	68331221	-	0.149	0.0213467
ENSG00000174938	SEZ6L2	chr16	29872704	29872743	-	0.149	0.0265988
ENSG00000120539	MASTL	chr10	27180952	27181066	+	0.149	0.0438697
ENSG00000103194	USP10	chr16	84740308	84740369	+	0.15	0.000383934
ENSG00000223745	CCDC18-AS1	chr1	93305387	93305470	-	0.15	0.0388759
ENSG00000075303	SLC25A40	chr7	87843753	87843863	-	0.151	0.0261037
ENSG00000047621	C12orf4	chr12	4518773	4518880	-	0.152	0.018848
ENSG00000244754	N4BP2L2	chr13	32521372	32521449	-	0.154	0.000133213
ENSG00000143353	LYPLAL1	chr1	219193129	219193251	+	0.154	0.00544479
ENSG00000197535	MYO5A	chr15	52337809	52337884	-	0.155	0.0206756
ENSG00000150712	MTMR12	chr5	32242056	32242127	-	0.156	0.0214465
ENSG00000165948	IFI27L1	chr14	94101813	94101975	+	0.157	0.0031195
ENSG00000090006	LTBP4	chr19	40607364	40607529	+	0.158	0.033977
ENSG00000163006	CCDC138	chr2	108788031	108788089	+	0.16	0.00157706
ENSG00000131323	TRAF3	chr14	102891324	102891417	+	0.163	0.0134505
ENSG00000117616	RSRP1	chr1	25244453	25244498	-	0.164	0.00298005
ENSG00000104859	CLASRP	chr19	45068014	45068058	+	0.164	0.00483046
ENSG00000120802	TMPO	chr12	98544950	98545061	+	0.168	0.00192074
ENSG00000131323	TRAF3	chr14	102886188	102886269	+	0.17	0.0145049
ENSG00000167670	CHAF1A	chr19	4418019	4418076	+	0.171	0.0120967
ENSG00000134109	EDEM1	chr3	5210174	5210248	+	0.176	0.0151425
ENSG00000231889	TRAF3IP2-AS1	chr6	111484743	111484861	+	0.178	0.0206478
ENSG00000149554	CHEK1	chr11	125637448	125637544	+	0.183	1.26204e-05
ENSG00000141551	CSNK1D	chr17	82245975	82246039	-	0.183	0.000356322
ENSG00000132781	MUTYH	chr1	45333096	45333170	-	0.184	0.000326727
ENSG00000169379	ARL13B	chr3	93995873	93995944	+	0.184	0.0425944
ENSG00000121289	CEP89	chr19	32926933	32926984	-	0.186	0.0293641
ENSG00000139636	LMBR1L	chr12	49105923	49105957	-	0.186	0.033977
ENSG00000167971	CASKIN1	chr16	2187352	2187461	-	0.186	0.0430816
ENSG00000175449	RFESD	chr5	95654332	95654367	+	0.188	0.00580005
ENSG00000068745	IP6K2	chr3	48715314	48715527	-	0.188	0.0242064
ENSG00000100523	DDHD1	chr14	53093315	53093444	-	0.189	0.00673637
ENSG00000164077	MON1A	chr3	49911525	49912011	-	0.189	0.00800572
ENSG00000139323	POC1B	chr12	89459637	89459718	-	0.189	0.0265988
ENSG00000156398	SFXN2	chr10	102729318	102729394	+	0.189	0.0400869
ENSG00000157538	VPS26C	chr21	37233361	37233442	-	0.19	0.0187584
ENSG00000163946	TASOR	chr3	56638705	56638765	-	0.19	0.0341243
ENSG00000125482	TTF1	chr9	132401454	132402828	-	0.19	0.0354475
ENSG00000198887	SMC5	chr9	70346604	70346649	+	0.192	0.0280652
ENSG00000120832	MTERF2	chr12	106985114	106985225	-	0.194	0.000692117
ENSG00000165948	IFI27L1	chr14	94101813	94102059	+	0.194	0.00276379
ENSG00000183337	BCOR	chrX	40071636	40071690	-	0.197	0.0031195
ENSG00000275023	MLLT6	chr17	38721877	38722227	+	0.198	0.00417298
ENSG00000244754	N4BP2L2	chr13	32527407	32527532	-	0.203	0.000124379
ENSG00000120832	MTERF2	chr12	106985114	106985215	-	0.205	0.000781459
ENSG00000251022	THAP9-AS1	chr4	82895691	82895774	-	0.205	0.00373904
ENSG00000197976	AKAP17A	chrX	1600137	1600207	+	0.207	0.0238368
ENSG00000179988	PSTK	chr10	122982732	122983024	+	0.21	0.0175913
ENSG00000165495	PKNOX2	chr11	125235044	125235115	+	0.211	0.00208319
ENSG00000165637	VDAC2	chr10	75217887	75217991	+	0.214	0.022089
ENSG00000163625	WDFY3	chr4	84808333	84808417	-	0.215	0.0394385
ENSG00000175322	ZNF519	chr18	14080188	14080266	-	0.217	0.029363
ENSG00000154316	TDH	chr8	11362907	11362973	+	0.218	0.0118713
ENSG00000170537	TMC7	chr16	19035675	19035810	+	0.22	0.0499221
ENSG00000138640	FAM13A	chr4	88790585	88790627	-	0.221	0.0255965
ENSG00000181555	SETD2	chr3	47080800	47081083	-	0.223	0
ENSG00000095209	TMEM38B	chr9	105722533	105722621	+	0.223	0.00366219
ENSG00000101040	ZMYND8	chr20	47212641	47212725	-	0.228	0.0284458
ENSG00000181555	SETD2	chr3	47080915	47081083	-	0.23	0
ENSG00000168916	ZNF608	chr5	124638781	124638823	-	0.231	0.0107794
ENSG00000144935	TRPC1	chr3	142780833	142781029	+	0.232	0.00642051
ENSG00000064225	ST3GAL6	chr3	98773919	98773983	+	0.237	0.0212328
ENSG00000110318	CEP126	chr11	101961740	101963880	+	0.237	0.0407729
ENSG00000162600	OMA1	chr1	58530600	58530729	-	0.24	6.74784e-09
ENSG00000067064	IDI1	chr10	1043998	1044171	-	0.243	8.72809e-06
ENSG00000048028	USP28	chr11	113874516	113874879	-	0.247	0.0126873
ENSG00000120802	TMPO	chr12	98544441	98544537	+	0.248	0.0207534
ENSG00000074266	EED	chr11	86264171	86264263	+	0.249	0.0135012
ENSG00000241852	C8orf58	chr8	22602560	22602643	+	0.249	0.0278608
ENSG00000121716	PILRB	chr7	100353894	100354012	+	0.251	0.00362909
ENSG00000221988	PPT2	chr6	32154195	32154404	+	0.252	4.72094e-05
ENSG00000089053	ANAPC5	chr12	121309969	121310011	-	0.252	0.0212698
ENSG00000152942	RAD17	chr5	69371083	69371171	+	0.252	0.0273923
ENSG00000152683	SLC30A6	chr2	32184272	32184338	+	0.258	0.0274534
ENSG00000132793	LPIN3	chr20	41357881	41357957	+	0.259	0.0261037
ENSG00000204580	DDR1	chr6	30884537	30884710	+	0.259	0.0484562
ENSG00000174652	ZNF266	chr19	9434074	9434235	-	0.261	0.0244464
ENSG00000163808	KIF15	chr3	44774394	44774437	+	0.262	0.000759487
ENSG00000158423	RIBC1	chrX	53426276	53426393	+	0.264	0.0082743
ENSG00000198208	RPS6KL1	chr14	74907434	74907530	-	0.264	0.0350246
ENSG00000132781	MUTYH	chr1	45332917	45332959	-	0.265	0.000284945
ENSG00000234741	GAS5	chr1	173864674	173864704	-	0.266	0.0213457
ENSG00000165359	INTS6L	chrX	135570435	135570546	+	0.27	0.00590821
ENSG00000196535	MYO18A	chr17	29116443	29116455	-	0.271	0.0414063
ENSG00000165948	IFI27L1	chr14	94100738	94100771	+	0.272	0.00628843
ENSG00000286261	AC022137.3	chr19	53446226	53446337	+	0.274	0.004815
ENSG00000221988	PPT2	chr6	32153998	32154404	+	0.275	3.50749e-05
ENSG00000174652	ZNF266	chr19	9434064	9434235	-	0.276	0.0182489
ENSG00000146802	TMEM168	chr7	112783697	112783783	-	0.276	0.0350383
ENSG00000006576	PHTF2	chr7	77940527	77940659	+	0.277	0.00759109
ENSG00000150054	MPP7	chr10	28089670	28089841	-	0.278	0.00486506
ENSG00000120662	MTRF1	chr13	41262047	41262331	-	0.278	0.0343962
ENSG00000151914	DST	chr6	56468981	56468999	-	0.28	0.0109397
ENSG00000106348	IMPDH1	chr7	128409440	128409484	-	0.28	0.0356637
ENSG00000175662	TOM1L2	chr17	17884633	17884768	-	0.281	0.00489814
ENSG00000130304	SLC27A1	chr19	17483881	17484121	+	0.282	0.0102912
ENSG00000048028	USP28	chr11	113874516	113874800	-	0.283	0.010671
ENSG00000175662	TOM1L2	chr17	17882704	17882863	-	0.284	0.00344525
ENSG00000128833	MYO5C	chr15	52271762	52271844	-	0.288	0.0176445
ENSG00000204120	GIGYF2	chr2	232703423	232703489	+	0.294	0.00298005
ENSG00000118513	MYB	chr6	135187833	135187905	+	0.295	0.0123202
ENSG00000106348	IMPDH1	chr7	128409288	128409366	-	0.296	0.0123012
ENSG00000175449	RFESD	chr5	95653116	95653214	+	0.299	0.0234448
ENSG00000147799	ARHGAP39	chr8	144537720	144537813	-	0.302	0.0183676
ENSG00000138380	CARF	chr2	202924296	202924415	+	0.303	0.0495902
ENSG00000173715	C11orf80	chr11	66788159	66788273	+	0.305	0.0286149
ENSG00000247796	AC008966.1	chr5	53112239	53113034	+	0.308	0.0283748
ENSG00000138231	DBR1	chr3	138163777	138163858	-	0.316	0.000172412
ENSG00000118518	RNF146	chr6	127286049	127286177	+	0.316	0.000483582
ENSG00000166578	IQCD	chr12	113197540	113197612	-	0.326	0.0277659
ENSG00000080815	PSEN1	chr14	73138106	73138152	+	0.327	0.0418491
ENSG00000106772	PRUNE2	chr9	76641971	76641980	-	0.331	0.00373083
ENSG00000150756	ATPSCKMT	chr5	10235210	10235261	-	0.336	0.044243
ENSG00000080815	PSEN1	chr14	73138111	73138152	+	0.337	0.0369345
ENSG00000267552	AC093227.2	chr19	37707913	37708012	-	0.339	0.0242007
ENSG00000184924	PTRHD1	chr2	24792383	24792584	-	0.343	0.0430434
ENSG00000070081	NUCB2	chr11	17291239	17291365	+	0.346	0.0161227
ENSG00000168813	ZNF507	chr19	32347244	32347338	+	0.348	0.0484562
ENSG00000124406	ATP8A1	chr4	42594288	42594362	-	0.349	0.00284318
ENSG00000100503	NIN	chr14	50756491	50758630	-	0.354	0.00317341
ENSG00000122550	KLHL7	chr7	23117833	23117964	+	0.355	0.0042809
ENSG00000150556	LYPD6B	chr2	149130882	149130953	+	0.355	0.00824868
ENSG00000234741	GAS5	chr1	173864674	173864704	-	0.357	0.0097651
ENSG00000119397	CNTRL	chr9	121080305	121080478	+	0.359	0.042733
ENSG00000144045	DQX1	chr2	74525492	74525748	-	0.363	0.0344523
ENSG00000260643	AC092718.3	chr16	81057904	81058064	-	0.365	0.012617
ENSG00000133641	C12orf29	chr12	88040147	88040265	+	0.368	3.7915e-07
ENSG00000008517	IL32	chr16	3067553	3067613	+	0.368	0.00535302
ENSG00000132950	ZMYM5	chr13	19837655	19837821	-	0.369	0.000209125
ENSG00000161249	DMKN	chr19	35508204	35508240	-	0.369	0.00443303
ENSG00000114026	OGG1	chr3	9756766	9756816	+	0.373	0.0343069
ENSG00000262468	LINC01569	chr16	4251321	4252034	-	0.374	0.00250483
ENSG00000088367	EPB41L1	chr20	36214359	36214440	+	0.375	0.00723568
ENSG00000004660	CAMKK1	chr17	3882256	3882370	-	0.375	0.0424461
ENSG00000105221	AKT2	chr19	40268583	40268685	-	0.376	0.0474006
ENSG00000119688	ABCD4	chr14	74295147	74295198	-	0.377	0.000693861
ENSG00000048028	USP28	chr11	113808022	113808136	-	0.381	0.00180291
ENSG00000125388	GRK4	chr4	2984512	2984608	+	0.386	0.0236054
ENSG00000166578	IQCD	chr12	113200579	113200813	-	0.389	0.011953
ENSG00000173227	SYT12	chr11	67010822	67010994	+	0.402	0.0419713
ENSG00000150556	LYPD6B	chr2	149160763	149160835	+	0.408	0.0045765
ENSG00000240498	CDKN2B-AS1	chr9	22032673	22032986	+	0.409	0.0315137
ENSG00000121101	TEX14	chr17	58569191	58569260	-	0.413	0.00464557
ENSG00000078114	NEBL	chr10	20869739	20869841	-	0.415	0.0387788
ENSG00000130165	ELOF1	chr19	11555173	11555253	-	0.418	0.0124136
ENSG00000248508	SRP14-AS1	chr15	40056452	40056641	+	0.42	0.0224719
ENSG00000162601	MYSM1	chr1	58690225	58690249	-	0.421	0.0055561
ENSG00000173805	HAP1	chr17	41727761	41727836	-	0.426	0.00424591
ENSG00000183647	ZNF530	chr19	57605685	57607827	+	0.428	0.0284458
ENSG00000112837	TBX18	chr6	84688580	84688667	-	0.429	0.00464557
ENSG00000077157	PPP1R12B	chr1	202445045	202445228	+	0.43	0.0014614
ENSG00000105221	AKT2	chr19	40269422	40269540	-	0.433	0.0348386
ENSG00000188785	ZNF548	chr19	57392800	57392948	+	0.439	0.00101828
ENSG00000124588	NQO2	chr6	3003668	3003789	+	0.441	0.028949
ENSG00000086717	PPEF1	chrX	18730180	18730308	+	0.443	0.00273082
ENSG00000186815	TPCN1	chr12	113225243	113225336	+	0.445	0.0388759
ENSG00000178104	PDE4DIP	chr1	149016298	149016550	+	0.449	0.0284458
ENSG00000266714	MYO15B	chr17	75592463	75592541	+	0.457	0.00615776
ENSG00000163939	PBRM1	chr3	52684855	52684914	-	0.458	0.00266736
ENSG00000169609	C15orf40	chr15	82989105	82989157	-	0.461	0.0158726
ENSG00000164253	WDR41	chr5	77426943	77427034	-	0.461	0.0431007
ENSG00000111837	MAK	chr6	10791674	10791847	-	0.47	0.00353697
ENSG00000172765	TMCC1	chr3	129867009	129867098	-	0.47	0.0221103
ENSG00000266714	MYO15B	chr17	75592427	75592541	+	0.472	0.00767027
ENSG00000179314	WSCD1	chr17	6109606	6109766	+	0.473	0.000114138
ENSG00000251095	AC097478.1	chr4	89691284	89691405	+	0.474	0.0278862
ENSG00000215386	MIR99AHG	chr21	16594339	16594454	+	0.475	0.0258468
ENSG00000115307	AUP1	chr2	74528416	74528489	-	0.477	0.042706
ENSG00000163697	APBB2	chr4	41065575	41065673	-	0.477	0.0450382
ENSG00000115042	FAHD2A	chr2	95410526	95410586	+	0.479	0.0485264
ENSG00000281398	SNHG4	chr5	139274363	139274429	+	0.479	0.0494722
ENSG00000232907	DLGAP4-AS1	chr20	36527723	36527924	-	0.48	0.00185528
ENSG00000144935	TRPC1	chr3	142791018	142791158	+	0.482	0.000272434
ENSG00000127124	HIVEP3	chr1	41918412	41918524	-	0.483	0.000504965
ENSG00000242282	AC108488.1	chr2	3533107	3533190	-	0.494	0.00208978
ENSG00000185864	NPIPB4	chr16	21851914	21852046	-	0.5	0.0118765
ENSG00000237489	C10orf143	chr10	130101093	130101211	-	0.5	0.0241376
ENSG00000144199	FAHD2B	chr2	97086138	97086198	-	0.5	0.0281198
ENSG00000171729	TMEM51	chr1	15210489	15210562	+	0.5	0.0311935
ENSG00000240498	CDKN2B-AS1	chr9	22046316	22046449	+	0.5	0.0357229
ENSG00000124177	CHD6	chr20	41551304	41551360	-	0.502	0.00224653
ENSG00000166664	CHRFAM7A	chr15	30383318	30383382	-	0.504	0.00148005
ENSG00000204120	GIGYF2	chr2	232724573	232724691	+	0.506	0.000281043
ENSG00000131951	LRRC9	chr14	59938389	59938572	+	0.506	0.0174252
ENSG00000181652	ATG9B	chr7	151015359	151015713	-	0.506	0.0261037
ENSG00000088367	EPB41L1	chr20	36214356	36214440	+	0.511	0.00120155
ENSG00000248498	ASNSP1	chr8	46591336	46591508	-	0.511	0.0107805
ENSG00000185015	CA13	chr8	85224954	85225295	+	0.516	0.00107057
ENSG00000174485	DENND4A	chr15	65761366	65761438	-	0.519	0.0281346
ENSG00000087258	GNAO1	chr16	56351383	56351537	+	0.528	0.00194771
ENSG00000105982	RNF32	chr7	156642976	156643087	+	0.54	0.0127574
ENSG00000100802	C14orf93	chr14	23000958	23001037	-	0.542	0.028949
ENSG00000154358	OBSCN	chr1	228259500	228259776	+	0.544	0.0141896
ENSG00000187024	PTRH1	chr9	127714378	127714424	-	0.551	0.0399174
ENSG00000105982	RNF32	chr7	156642976	156643087	+	0.554	0.0267349
ENSG00000143951	WDPCP	chr2	63259306	63259409	-	0.56	0.0118287
ENSG00000015153	YAF2	chr12	42210547	42210619	-	0.561	0.03298
ENSG00000103148	NPRL3	chr16	124936	125073	-	0.563	0.000626995
ENSG00000146963	LUC7L2	chr7	139375508	139375583	+	0.566	0.0105771
ENSG00000040341	STAU2	chr8	73738283	73738349	-	0.572	0.000247981
ENSG00000164675	IQUB	chr7	123509900	123510035	-	0.578	0.000997629
ENSG00000248498	ASNSP1	chr8	46593454	46593586	-	0.58	0.0044894
ENSG00000124570	SERPINB6	chr6	2968778	2969102	-	0.585	0.0168106
ENSG00000177337	DLGAP1-AS1	chr18	3596578	3596675	+	0.587	9.90965e-05
ENSG00000116754	SRSF11	chr1	70222765	70222798	+	0.59	0.0208793
ENSG00000153707	PTPRD	chr9	8497241	8497268	-	0.597	0.00435216
ENSG00000062370	ZNF112	chr19	44343253	44343302	-	0.6	0.0136795
ENSG00000100802	C14orf93	chr14	23000958	23001031	-	0.607	0.0061787
ENSG00000090661	CERS4	chr19	8214365	8214481	+	0.611	0.00502541
ENSG00000148337	CIZ1	chr9	128199919	128200184	-	0.612	0.000465097
ENSG00000183137	CEP57L1	chr6	109129303	109129492	+	0.613	0.0102912
ENSG00000175344	CHRNA7	chr15	32163225	32163335	+	0.619	0.0032081
ENSG00000092621	PHGDH	chr1	119724784	119724957	+	0.619	0.0319217
ENSG00000092621	PHGDH	chr1	119724784	119724967	+	0.62	0.0339077
ENSG00000025434	NR1H3	chr11	47259179	47259259	+	0.622	0.0345515
ENSG00000123201	GUCY1B2	chr13	51065950	51066157	-	0.626	8.72809e-06
ENSG00000164675	IQUB	chr7	123496695	123496906	-	0.628	0.000237978
ENSG00000136560	TANK	chr2	161161812	161161907	+	0.628	0.000933386
ENSG00000169379	ARL13B	chr3	93995877	93995944	+	0.633	0.00513877
ENSG00000114026	OGG1	chr3	9756766	9756816	+	0.634	0.0230884
ENSG00000118307	CASC1	chr12	25161112	25161197	-	0.634	0.0278862
ENSG00000241288	LINC02614	chr3	125873740	125873845	-	0.636	0.0364767
ENSG00000100578	KIAA0586	chr14	58433111	58433344	+	0.636	0.0374851
ENSG00000152454	ZNF256	chr19	57943933	57944060	-	0.637	3.7463e-05
ENSG00000153310	FAM49B	chr8	129880375	129880458	-	0.641	2.75915e-05
ENSG00000181016	LSMEM1	chr7	112486351	112486439	+	0.653	1.63168e-05
ENSG00000133466	C1QTNF6	chr22	37188162	37188476	-	0.656	0.000989214
ENSG00000123485	HJURP	chr2	233852564	233852620	-	0.657	5.68003e-05
ENSG00000110002	VWA5A	chr11	124116565	124116680	+	0.66	0.000374443
ENSG00000189144	ZNF573	chr19	37759046	37759139	-	0.666	0.00130213
ENSG00000065665	SEC61A2	chr10	12167752	12167893	+	0.671	3.16843e-05
ENSG00000127947	PTPN12	chr7	77585542	77585581	+	0.677	0.0308978
ENSG00000148516	ZEB1	chr10	31373017	31373173	+	0.68	0.0268803
ENSG00000148840	PPRC1	chr10	102144249	102144307	+	0.684	3.23251e-05
ENSG00000152380	FAM151B	chr5	80499884	80499985	+	0.685	0.0281537
ENSG00000156500	FAM122C	chrX	134852799	134852896	+	0.696	0.0227414
ENSG00000188603	CLN3	chr16	28488590	28488662	-	0.704	0.000273205
ENSG00000145439	CBR4	chr4	169005884	169005914	-	0.706	0.00154031
ENSG00000131437	KIF3A	chr5	132706450	132706459	-	0.706	0.00939366
ENSG00000260259	LINC02166	chr16	89685300	89685675	-	0.709	0.0067226
ENSG00000131089	ARHGEF9	chrX	63736989	63737118	-	0.712	0.00842006
ENSG00000137434	C6orf52	chr6	10687479	10687561	-	0.712	0.0424461
ENSG00000187741	FANCA	chr16	89762637	89762793	-	0.714	0.000284945
ENSG00000204604	ZNF468	chr19	52853871	52854126	-	0.719	5.73185e-05
ENSG00000111237	VPS29	chr12	110498819	110498859	-	0.725	0.00188084
ENSG00000231721	LINC-PINT	chr7	130959868	130959970	-	0.736	7.07121e-05
ENSG00000161395	PGAP3	chr17	39673992	39674054	-	0.738	0.0103388
ENSG00000178878	APOLD1	chr12	12726296	12726373	+	0.739	0.00212364
ENSG00000204604	ZNF468	chr19	52853871	52854107	-	0.74	4.71242e-05
ENSG00000139187	KLRG1	chr12	8990211	8990345	+	0.753	0.0034746
ENSG00000162591	MEGF6	chr1	3497490	3497621	-	0.762	0.000997629
ENSG00000015676	NUDCD3	chr7	44413190	44413283	-	0.771	0.000223944
ENSG00000172765	TMCC1	chr3	129867009	129867098	-	0.772	0.00107185
ENSG00000141376	BCAS3	chr17	60688019	60688195	+	0.785	3.66229e-07
ENSG00000236778	INTS6-AS1	chr13	51462265	51462419	+	0.787	6.32621e-05
ENSG00000076826	CAMSAP3	chr19	7607820	7607868	+	0.8	0.000502733
ENSG00000185842	DNAH14	chr1	225240592	225240822	+	0.803	0.00349028
ENSG00000198001	IRAK4	chr12	43760924	43760972	+	0.81	0.0168106
ENSG00000183137	CEP57L1	chr6	109129303	109129492	+	0.819	0.00095914
ENSG00000110675	ELMOD1	chr11	107592320	107592501	+	0.823	0.000455179
ENSG00000213799	ZNF845	chr19	53340823	53340925	+	0.825	4.71242e-05
ENSG00000153237	CCDC148	chr2	158340597	158340680	-	0.851	4.9777e-06
ENSG00000138152	BTBD16	chr10	122307188	122307308	+	0.861	6.02453e-08
ENSG00000102904	TSNAXIP1	chr16	67821098	67821225	+	0.865	0.000147782
ENSG00000164749	HNF4G	chr8	75485784	75485816	+	0.869	2.38111e-05
ENSG00000144504	ANKMY1	chr2	240511860	240512001	-	0.871	0.0109884
ENSG00000133519	ZDHHC8P1	chr22	23392726	23392833	-	0.882	8.04888e-08
ENSG00000237298	TTN-AS1	chr2	178613211	178613311	+	0.889	6.29976e-05
ENSG00000105127	AKAP8	chr19	15374602	15374635	-	0.906	7.28987e-07
ENSG00000232907	DLGAP4-AS1	chr20	36510879	36511032	-	0.929	3.38832e-08
ENSG00000076864	RAP1GAP	chr1	21668510	21668593	-	1	1.19891e-06
ENSG00000131966	ACTR10	chr14	58219693	58219729	+	1	3.6657e-06
ENSG00000058600	POLR3E	chr16	22298952	22299036	+	1	3.85825e-06
ENSG00000214021	TTLL3	chr3	9828308	9828379	+	1	4.12586e-06
ENSG00000110756	HPS5	chr11	18314403	18314519	-	1	8.59923e-06
ENSG00000100478	AP4S1	chr14	31083525	31083647	+	1	1.10443e-05
ENSG00000130413	STK33	chr11	8480533	8480614	-	1	1.26204e-05
ENSG00000239665	AL157392.3	chr10	13652845	13652882	+	1	1.43185e-05
